# Supplementary material for: Development and Optimization of a Selective Whole-Genome Amplification To Study Plasmodium ovale Spp
Source: Microbiol Spectr. 2022 Sep 13;10(5):e00726-22. doi: 10.1128/spectrum.00726-22 (PMC9602584; doi:10.1128/spectrum.00726-22)
Supplement: Supplemental file 2 — Table S4. Download spectrum.00726-22-s0002.xlsx, XLSX file, 0.2 MB [file spectrum.00726-22-s0002.xlsx]

## Sheet: Supplementary table 4
id_3D7	id_vivax	id_poc	id_pow	ortho_wal
NA	NA	PocGH01_00010100	POWCR01_050005500	OG6r7_373418
NA	NA	PocGH01_00010200	POWCR01_050005400	OG6_100231
PF3D7_0802200	PVP01_0118000	PocGH01_01025600	POWCR01_010020600	OG6_100111
NA	NA	PocGH01_00010400	POWCR01_050005200	OG6r7_104770
NA	NA	PocGH01_00011500	POWCR01_000121500	OG6r7_373318
NA	NA	PocGH01_00012850	POWCR01_000165900	OG6r7_100046
PF3D7_0729200	PVP01_0214900	PocGH01_02022100	POWCR01_020016500	OG6_101112
NA	NA	PocGH01_00015000	POWCR01_000012600	OG6r7_105680
PF3D7_0304500	PVP01_0835700	PocGH01_08043500	POWCR01_000063700	OG6_101462
PF3D7_1467300	PVP01_1239500	PocGH01_12047500	POWCR01_120042900	OG6_105665
PF3D7_1337200	PVP01_1217500	PocGH01_12025800	POWCR01_120021400	OG6_104068
PF3D7_1215300	PVP01_1434100	PocGH01_14041400	POWCR01_140035600	OG6_100490
PF3D7_0818200	PVP01_0517100	PocGH01_05022700	POWCR01_050017800	OG6_100283
PF3D7_1362100	PVP01_1109900	PocGH01_11018500	POWCR01_110012400	OG6_179356
PF3D7_1422900	PVP01_1326100	PocGH01_13037000	POWCR01_130033700	OG6_532865
PF3D7_0106900	PVP01_0207900	PocGH01_02015100	POWCR01_020009900	OG6_103820
PF3D7_0820700	PVP01_0513600	PocGH01_05020100	POWCR01_050015300	OG6_100311
PF3D7_1312600	PVP01_1413600	PocGH01_14020800	POWCR01_140015300	OG6_101723
PF3D7_0504600	PVP01_1029400	PocGH01_10036900	POWCR01_000123100	OG6_101601
PF3D7_1333000	PVP01_1221700	PocGH01_12030100	POWCR01_120025900	OG6_100490
PF3D7_1031000	PVP01_0616100	PocGH01_06024100	POWCR01_060018900	OG6_104197
NA	NA	PocGH01_00018800	POWCR01_000182900	OG6_170500
NA	NA	PocGH01_00018900	POWCR01_000064000	OG6_158824
NA	NA	PocGH01_00019400	POWCR01_000230900	OG6_170500
NA	NA	PocGH01_00020500	POWCR01_000043200	OG6r7_100562
NA	NA	PocGH01_00020700	POWCR01_000236100	OG6r7_388554
NA	NA	PocGH01_00020800	POWCR01_000236000	OG6r7_101685
NA	NA	PocGH01_00022950	POWCR01_000092400	OG6r7_106769
NA	NA	PocGH01_00025100	POWCR01_000077000	OG6r7_373343
NA	NA	PocGH01_00027100	POWCR01_000135500	OG6_100231
NA	NA	PocGH01_00029200	POWCR01_000223000	OG6r7_373361
NA	NA	PocGH01_00030700	POWCR01_000085200	OG6r7_101262
NA	NA	PocGH01_00031200	POWCR01_000126100	OG6r7_101994
NA	NA	PocGH01_00036900	POWCR01_000159000	OG6r7_101994
NA	NA	PocGH01_00039000	POWCR01_060025800	OG6r7_104034
PF3D7_1306400	PVP01_1407300	PocGH01_14014500	POWCR01_140009200	OG6_101751
NA	NA	PocGH01_00039700	POWCR01_000143100	OG6r7_373368
NA	NA	PocGH01_00041700	POWCR01_000232600	OG6r7_100274
NA	NA	PocGH01_00041800	POWCR01_000032400	OG6_100152
NA	NA	PocGH01_00043300	POWCR01_000103600	OG6r7_101262
NA	NA	PocGH01_00044500	POWCR01_000151700	OG6r7_101687
NA	NA	PocGH01_00046300	POWCR01_000111600	OG6r7_101424
PF3D7_1008400	PVP01_0808100	PocGH01_08016300	POWCR01_080013500	OG6_101477
NA	NA	PocGH01_00050100	POWCR01_000099600	OG6r7_101262
NA	NA	PocGH01_00050400	PowCR01_000120900	OG6r7_101424
NA	NA	PocGH01_00054950	POWCR01_000224600	OG6r7_100336
NA	NA	PocGH01_00062400	POWCR01_080006600	OG6r7_100415
NA	NA	PocGH01_00062500	POWCR01_000187500	OG6r7_115624
NA	NA	PocGH01_00062700	POWCR01_000122800	OG6r7_104768
PF3D7_1130400	PVP01_0931200	PocGH01_09036800	POWCR01_090031700	OG6_101915
NA	NA	PocGH01_00064400	POWCR01_000145300	OG6r7_102333
NA	NA	PocGH01_00068100	POWCR01_000100700	OG6r7_105687
PF3D7_0413600	PVP01_0520100	PocGH01_05025700	POWCR01_050020900	OG6_101965
NA	NA	PocGH01_00068400	POWCR01_000045100	OG6r7_103339
NA	NA	PocGH01_00068800	POWCR01_000088400	OG6r7_373372
NA	NA	PocGH01_00069000	POWCR01_000088300	OG6r7_104352
NA	NA	PocGH01_00069400	POWCR01_000202000	OG6r7_101994
PF3D7_1311500	PVP01_1412500	PocGH01_14019600	POWCR01_140014300	OG6_101899
NA	NA	PocGH01_00070600	POWCR01_040005500	OG6r7_111970
NA	NA	PocGH01_00070700	POWCR01_040005600	OG6r7_111970
NA	NA	PocGH01_00070800	POWCR01_040005700	OG6r7_111970
NA	NA	PocGH01_00073750	POWCR01_130005400	OG6r7_112020
NA	NA	PocGH01_00076700	POWCR01_000227900	OG6r7_101262
NA	NA	PocGH01_00079100	POWCR01_000100200	OG6r7_104044
PF3D7_1248900	PVP01_1466000	PocGH01_14073400	POWCR01_140067600	OG6_101513
NA	NA	PocGH01_00081100	PowCR01_000161000	OG6r7_101424
NA	NA	PocGH01_00081200	POWCR01_080006400	OG6r7_104770
NA	NA	PocGH01_00081300	POWCR01_080006500	OG6_149547
NA	NA	PocGH01_00082700	POWCR01_000108600	OG6r7_101424
PF3D7_0317800	PVP01_0822300	PocGH01_08030700	POWCR01_080028700	OG6_102356
PF3D7_1017900	PVP01_0603100	PocGH01_06011000	POWCR01_060006100	OG6_102014
NA	NA	PocGH01_00092200	POWCR01_120005200	OG6r7_101123
PF3D7_0205900	PVP01_0419200	PocGH01_04023900	POWCR01_040019500	OG6_101799
NA	NA	PocGH01_00095000	POWCR01_000038700	OG6r7_104757
NA	NA	PocGH01_00096600	POWCR01_000016900	OG6r7_373350
PF3D7_1368100	PVP01_1103900	PocGH01_11012500	POWCR01_110006300	OG6_101835
NA	NA	PocGH01_00100900	POWCR01_000048400	OG6r7_100740
NA	NA	PocGH01_00101100	POWCR01_000048700	OG6r7_100740
NA	NA	PocGH01_00101200	POWCR01_000048800	OG6r7_100740
NA	NA	PocGH01_00101250	POWCR01_000141700	OG6r7_100740
NA	NA	PocGH01_00101300	POWCR01_000141600	OG6r7_100740
NA	NA	PocGH01_00101600	POWCR01_000141400	OG6r7_100740
NA	NA	PocGH01_00101700	POWCR01_000141300	OG6r7_100740
NA	NA	PocGH01_00101800	POWCR01_000140900	OG6r7_100740
NA	NA	PocGH01_00102000	POWCR01_000059200	OG6r7_100740
NA	NA	PocGH01_00102200	POWCR01_000059000	OG6r7_100740
NA	NA	PocGH01_00102300	POWCR01_000058900	OG6r7_100740
NA	NA	PocGH01_00102500	POWCR01_000058700	OG6r7_133890
PF3D7_0312300	PVP01_0827900	PocGH01_08036100	POWCR01_080034400	OG6_102164
PF3D7_1414000	PVP01_1334900	PocGH01_13045800	POWCR01_130042500	OG6_102724
NA	NA	PocGH01_00103400	POWCR01_000150000	OG6r7_134143
NA	NA	PocGH01_00103500	POWCR01_000150100	OG6r7_134143
PF3D7_1338100	PVP01_1216600	PocGH01_12024900	POWCR01_120020500	OG6_101680
PF3D7_1402300	PVP01_1346500	PocGH01_13057300	POWCR01_130054200	OG6_101896
PF3D7_1129200	PVP01_0929900	PocGH01_09035500	POWCR01_090030400	OG6_102079
NA	NA	PocGH01_00104300	POWCR01_000097700	OG6r7_101262
NA	NA	PocGH01_00108100	POWCR01_000224400	OG6r7_100731
NA	NA	PocGH01_00108600	POWCR01_000211300	OG6r7_101424
NA	NA	PocGH01_00108900	POWCR01_000132300	OG6_102988
PF3D7_0912900	PVP01_0711300	PocGH01_07020300	POWCR01_070015100	OG6_102054
PF3D7_1030500	PVP01_0615600	PocGH01_06023500	POWCR01_060018300	OG6_101776
NA	NA	PocGH01_00109400	POWCR01_000179900	OG6r7_373319
PF3D7_1030900	PVP01_0616000	PocGH01_06024000	POWCR01_060018800	OG6_104197
NA	NA	PocGH01_00110550	POWCR01_000203000	OG6r7_112018
NA	NA	PocGH01_00110800	POWCR01_000208100	OG6r7_101262
NA	NA	PocGH01_00113100	POWCR01_000235600	OG6r7_108039
NA	NA	PocGH01_00113300	POWCR01_000140700	OG6r7_104789
NA	NA	PocGH01_00113900	POWCR01_000109200	OG6_124380
NA	NA	PocGH01_00114400	POWCR01_000128300	OG6r7_101687
NA	NA	PocGH01_00114600	POWCR01_020018800	OG6r7_100994
PF3D7_0209300	PVP01_0415500	PocGH01_04020700	POWCR01_040016400	OG6_105913
NA	NA	PocGH01_00114800	POWCR01_000058500	OG6r7_100001
NA	NA	PocGH01_00115100	POWCR01_000101500	OG6r7_122045
NA	NA	PocGH01_00115650	POWCR01_000079700	OG6r7_100208
NA	NA	PocGH01_00117600	POWCR01_080013900	OG6r7_115646
NA	NA	PocGH01_00119600	POWCR01_060025900	OG6r7_373426
NA	NA	PocGH01_00122200	POWCR01_000009500	OG6r7_373358
NA	NA	PocGH01_00122400	POWCR01_000039900	OG6r7_104771
NA	NA	PocGH01_00122750	POWCR01_000189900	OG6r7_100278
NA	NA	PocGH01_00124200	POWCR01_000027300	OG6r7_134388
NA	NA	PocGH01_00125600	POWCR01_000021100	OG5_137681
PF3D7_0724300	PVP01_0320000	PocGH01_03027800	POWCR01_030023500	OG6_102172
NA	NA	PocGH01_00126900	POWCR01_000038600	OG5_205401
NA	NA	PocGH01_00128100	POWCR01_000105400	OG6r7_101687
PF3D7_1240000	PVP01_1458100	PocGH01_14065600	POWCR01_140059900	OG6_102025
NA	NA	PocGH01_00129200	POWCR01_060026300	OG6_160717
NA	NA	PocGH01_00129300	POWCR01_060026200	OG5_161018
PF3D7_1135900	PVP01_0936800	PocGH01_09042400	POWCR01_090037600	OG6_102127
PF3D7_0922900	PVP01_0721400	PocGH01_07030300	POWCR01_070025000	OG6_100272
NA	NA	PocGH01_00130000	POWCR01_000203800	OG6r7_101424
PF3D7_0626300	PVP01_1123200	PocGH01_11031000	POWCR01_110025200	OG6_100752
NA	NA	PocGH01_00132500	POWCR01_000097000	OG6r7_100994
PF3D7_1121900	PVP01_0922500	PocGH01_09028100	POWCR01_090023400	OG6_119330
PF3D7_0204800	PVP01_0420300	PocGH01_04025000	POWCR01_040020600	OG6_109411
PF3D7_1428400	NA	PocGH01_00134300	POWCR01_130028500	OG6_104422
PF3D7_1321600	PVP01_1422400	PocGH01_14029600	POWCR01_140023900	OG6_106516
NA	NA	PocGH01_00139500	POWCR01_000109900	OG6r7_101262
NA	NA	PocGH01_00140300	POWCR01_110049100	OG6r7_104038
NA	NA	PocGH01_00143100	POWCR01_000237600	OG6r7_111585
NA	NA	PocGH01_00143900	POWCR01_000048300	OG6r7_100740
NA	NA	PocGH01_00147600	POWCR01_000218200	OG6r7_101687
NA	NA	PocGH01_00149400	POWCR01_000171300	OG6r7_101424
NA	NA	PocGH01_00150000	POWCR01_000048200	OG6r7_100740
NA	NA	PocGH01_00151000	POWCR01_000133100	OG6_158824
PF3D7_0209200	PVP01_0415600	PocGH01_04020800	POWCR01_040016500	OG6_102545
PF3D7_0412100	PVP01_0311500	PocGH01_03019600	POWCR01_030015300	OG6_101451
PF3D7_1137500	PVP01_0938500	PocGH01_09044000	POWCR01_090039300	OG6_102116
NA	NA	PocGH01_00151900	POWCR01_000033200	OG6_145873
NA	NA	PocGH01_00152000	POWCR01_000033100	OG6r7_122048
PF3D7_1106100	PVP01_0906900	PocGH01_09012800	POWCR01_090008100	OG6_101240
PF3D7_0932600	PVP01_0731300	PocGH01_07040300	POWCR01_070034600	OG6_106210
PF3D7_0718400	PVP01_0314100	PocGH01_03022200	POWCR01_030018000	OG6_100322
NA	NA	PocGH01_00155600	PowCR01_000236900	OG6r7_101262
NA	NA	PocGH01_00155900	POWCR01_000190000	OG6r7_101262
NA	NA	PocGH01_00156200	POWCR01_000049000	OG6r7_101687
NA	NA	PocGH01_00156400	POWCR01_030005100	OG6r7_104031
NA	NA	PocGH01_00158100	POWCR01_000191600	OG6r7_101994
NA	NA	PocGH01_00159400	POWCR01_030005000	OG6r7_108034
NA	NA	PocGH01_00159600	POWCR01_000194600	OG6r7_373308
NA	NA	PocGH01_00159800	POWCR01_000194800	OG6r7_373369
NA	NA	PocGH01_00163100	POWCR01_000178700	OG6r7_101994
NA	NA	PocGH01_00163250	POWCR01_000036000	OG6r7_122046
NA	NA	PocGH01_00163600	POWCR01_080007100	OG6r7_108056
PF3D7_1413400	PVP01_1335500	PocGH01_13046400	POWCR01_130043100	OG6_101155
NA	NA	PocGH01_00163900	POWCR01_000035700	OG6r7_101262
NA	NA	PocGH01_00166200	POWCR01_070005000	OG6r7_103331
NA	NA	PocGH01_00167300	POWCR01_130055300	OG6_532405
NA	NA	PocGH01_00167700	POWCR01_130055600	OG6_532405
NA	NA	PocGH01_00167750	POWCR01_130055700	OG6_532405
PF3D7_0503100	PVP01_1031900	PocGH01_10039400	POWCR01_000214400	OG6_106628
NA	NA	PocGH01_00173300	PowCR01_000232800	OG6r7_373420
NA	NA	PocGH01_00175300	POWCR01_080033700	OG6r7_109728
NA	NA	PocGH01_00175400	POWCR01_080033600	OG6r7_115597
NA	NA	PocGH01_00183300	POWCR01_000034800	OG6r7_101687
NA	NA	PocGH01_00183900	POWCR01_000175800	OG6r7_101994
NA	NA	PocGH01_00184300	POWCR01_000108400	OG6r7_101262
NA	NA	PocGH01_00184400	POWCR01_000049300	OG6r7_100274
NA	NA	PocGH01_00184700	POWCR01_000049600	OG6r7_100414
NA	NA	PocGH01_00184900	POWCR01_000049800	OG6r7_373394
NA	NA	PocGH01_00185000	POWCR01_000049900	OG6_215347
NA	NA	PocGH01_00186200	POWCR01_000069600	OG6r7_101121
NA	NA	PocGH01_00189200	POWCR01_000237400	OG6r7_101262
NA	NA	PocGH01_00191200	POWCR01_000180100	OG6_145873
NA	NA	PocGH01_00196600	POWCR01_000209700	OG6r7_101262
NA	NA	PocGH01_00197700	POWCR01_000193500	OG6r7_100612
NA	NA	PocGH01_00202900	POWCR01_000076800	OG6r7_100278
PF3D7_1022800	PVP01_0608000	PocGH01_06015900	POWCR01_060010900	OG6_105784
NA	NA	PocGH01_00205800	POWCR01_000056200	OG6r7_101687
NA	NA	PocGH01_00206300	POWCR01_000052300	OG6r7_373342
NA	NA	PocGH01_00206900	POWCR01_130056000	OG6_532405
NA	NA	PocGH01_00207800	POWCR01_000187600	OG6r7_100562
PF3D7_0104400	PVP01_0210300	PocGH01_02017500	POWCR01_020012100	OG6_105777
NA	PVP01_1271300	PocGH01_00132800	POWCR01_000050800	OG6_100302
PF3D7_0719700	PVP01_0315400	PocGH01_03023500	POWCR01_030019300	OG6_101133
PF3D7_0516200	PVP01_1017800	PocGH01_10025400	POWCR01_000094000	OG6_100266
PF3D7_0317600	PVP01_0822500	PocGH01_08030900	POWCR01_080028900	OG6_100208
PF3D7_0307100	PVP01_0833100	PocGH01_08041200	POWCR01_080039500	OG6_101261
PF3D7_1358800	PVP01_1113100	PocGH01_11021700	POWCR01_110015600	OG6_100971
NA	NA	PocGH01_00214500	POWCR01_000104100	OG6r7_100292
NA	NA	PocGH01_00214700	POWCR01_000207000	OG6r7_122044
NA	NA	PocGH01_00217900	POWCR01_000060800	OG6r7_101262
NA	NA	PocGH01_00218300	POWCR01_000044900	OG6r7_101424
NA	NA	PocGH01_00218550	POWCR01_000044600	OG6r7_100983
NA	NA	PocGH01_00218900	POWCR01_000044200	OG6r7_101262
NA	NA	PocGH01_00219000	POWCR01_080014400	OG6r7_373438
PF3D7_0813900	PVP01_1426400	PocGH01_14033600	POWCR01_140028000	OG6_100841
PF3D7_1242700	PVP01_1459800	PocGH01_14067300	POWCR01_140061600	OG6_100832
NA	NA	PocGH01_00219300	POWCR01_080014800	OG6r7_115646
NA	NA	PocGH01_00219400	POWCR01_080014900	OG6r7_115646
NA	NA	PocGH01_00225200	POWCR01_000010300	OG6r7_100562
PF3D7_1126200	PVP01_0926900	PocGH01_09032500	POWCR01_090027800	OG6_100333
NA	NA	PocGH01_00226500	POWCR01_100005300	OG6r7_167920
NA	NA	PocGH01_00228950	POWCR01_000197300	OG6r7_101685
NA	NA	PocGH01_00231000	POWCR01_000117500	OG6r7_101121
NA	NA	PocGH01_00234500	POWCR01_000115100	OG6r7_373362
PF3D7_0422400	PVP01_0530900	PocGH01_05032700	POWCR01_050027600	OG6_100904
PF3D7_1317800	PVP01_1418700	PocGH01_14025900	POWCR01_140020400	OG6_100373
PF3D7_1026800	PVP01_0611900	PocGH01_06019800	POWCR01_060014600	OG6_100806
PF3D7_1003500	PVP01_0803300	PocGH01_08011500	POWCR01_080008700	OG6_100367
PF3D7_1144000	PVP01_0944700	PocGH01_09050100	POWCR01_090045400	OG6_101819
PF3D7_0306900	PVP01_0833200	PocGH01_08041300	POWCR01_080039600	OG6_100935
PF3D7_0519400	PVP01_1014500	PocGH01_10022200	POWCR01_000177500	OG6_100698
NA	NA	PocGH01_01010300	POWCR01_010005200	OG6r7_167593
PF3D7_0217800	PVP01_0407200	PocGH01_04012400	POWCR01_040008300	OG6_100814
PF3D7_1308300	PVP01_1409300	PocGH01_14016400	POWCR01_140011100	OG6_100584
PF3D7_1461300	PVP01_1245500	PocGH01_12053500	POWCR01_120048100	OG6_101185
PF3D7_0705700	PVP01_0105900	PocGH01_01013500	POWCR01_010008500	OG6_101365
PF3D7_1465900	PVP01_1240900	PocGH01_12048900	POWCR01_120044500	OG6_100514
PF3D7_0322900	PVP01_0817300	PocGH01_08025600	POWCR01_080023400	OG6_100723
PF3D7_1105400	PVP01_0906200	PocGH01_09012100	POWCR01_090007400	OG6_100732
PF3D7_0721600	PVP01_0317300	PocGH01_03025400	POWCR01_030021100	OG6_100920
PF3D7_1447000	PVP01_1260000	PocGH01_12067800	POWCR01_120062500	OG6_100429
PF3D7_1342000	PVP01_1212800	PocGH01_12021100	POWCR01_120016700	OG6_100737
PF3D7_1302800	PVP01_1403700	PocGH01_14010800	POWCR01_140005500	OG6_101127
PF3D7_1408600	PVP01_1340400	PocGH01_13051300	POWCR01_130048200	OG6_100802
PF3D7_1207700	PVP01_1306800	PocGH01_13017600	POWCR01_130014200	OG6_134694
PF3D7_0203900	PVP01_0421200	PocGH01_04025900	POWCR01_040021400	OG6_101669
PF3D7_1210000	PVP01_1309100	PocGH01_13019900	POWCR01_130016400	OG6_100942
PF3D7_0710900	PVP01_0111300	PocGH01_01018900	POWCR01_010014000	OG6_100942
PF3D7_0413800	PVP01_0520300	PocGH01_05025900	POWCR01_050021100	OG6_105536
PF3D7_1110600	PVP01_0911400	PocGH01_09016900	POWCR01_090012300	OG6_100842
PF3D7_0524600	PVP01_1009300	PocGH01_10017100	POWCR01_100012300	OG6_100766
PF3D7_0522500	PVP01_1011400	PocGH01_10019200	POWCR01_100014500	OG6_100929
PF3D7_1365100	PVP01_1106900	PocGH01_11015500	POWCR01_110009400	OG6_100208
PF3D7_1431000	PVP01_1318400	PocGH01_13029200	POWCR01_130025900	OG6_100929
PF3D7_0613400	PVP01_1135700	PocGH01_11043500	POWCR01_110037800	OG6_105600
PF3D7_0610000	PVP01_1139000	PocGH01_11046700	POWCR01_110040900	OG6_101282
PF3D7_1474100	PVP01_1269000	PocGH01_12076800	POWCR01_120070000	OG6_101985
PF3D7_1467400	PVP01_1239400	PocGH01_12047400	POWCR01_120042800	OG6_101227
PF3D7_1010800	PVP01_0810900	PocGH01_08019100	POWCR01_080017100	OG6_137439
PF3D7_0605000	PVP01_1143900	PocGH01_11051600	POWCR01_110045700	OG6_101141
NA	NA	PocGH01_01014000	POWCR01_010008900	OG6_107541
NA	NA	PocGH01_01014100	POWCR01_010009000	OG6r7_104027
PF3D7_1223900	PVP01_1442100	PocGH01_14049600	POWCR01_140043800	OG6_101141
PF3D7_1034200	PVP01_0619300	PocGH01_06027200	POWCR01_060022300	OG6_101181
NA	NA	PocGH01_01014500	POWCR01_010009400	OG6_102031
PF3D7_0503000	PVP01_1032000	PocGH01_10039500	POWCR01_000214500	OG6_105372
PF3D7_1208000	PVP01_1307100	PocGH01_13017900	POWCR01_130014500	OG6_144417
PF3D7_0918200	PVP01_0716600	PocGH01_07025600	POWCR01_070020300	OG6_100949
PF3D7_0810100	PVP01_1430200	PocGH01_14037500	POWCR01_140031900	OG6_107404
PF3D7_0210400	PVP01_0414500	PocGH01_04019700	POWCR01_040015400	OG6_103648
PF3D7_0310000	PVP01_0830200	PocGH01_08038400	POWCR01_080036800	OG6_103651
PF3D7_1363300	PVP01_1108700	PocGH01_11017300	POWCR01_110011200	OG6_151579
PF3D7_0317100	PVP01_0823000	PocGH01_08031400	POWCR01_080029500	OG6_533665
NA	NA	PocGH01_01015900	POWCR01_010010800	OG6_152555
PF3D7_0612800	PVP01_1136300	PocGH01_11044100	POWCR01_110038200	OG6_532966
PF3D7_0404900	PVP01_0304300	PocGH01_03012400	POWCR01_030007800	OG5_167218
PF3D7_0508000	PVP01_1026000	PocGH01_10033500	POWCR01_000168800	OG6_160720
PF3D7_1364100	PVP01_1107900	PocGH01_11016500	POWCR01_110010400	OG6_532716
PF3D7_0612700	PVP01_1136400	PocGH01_11044200	POWCR01_110038400	OG6_160720
PF3D7_1346800	PVP01_1208000	PocGH01_12016300	POWCR01_120012200	OG6_215372
PF3D7_0404500	PVP01_0303800	PocGH01_03011900	POWCR01_030007300	OG6_215321
PF3D7_0915400	PVP01_0713800	PocGH01_07022800	POWCR01_070017400	OG6_106222
PF3D7_1454700	PVP01_1252300	PocGH01_12060200	POWCR01_120054900	OG6_100975
PF3D7_0628000	PVP01_1121500	PocGH01_11029300	POWCR01_110023500	OG6_101657
PF3D7_1232100	PVP01_1450300	PocGH01_14057800	POWCR01_140052200	OG6_130266
PF3D7_1103100	PVP01_0903900	PocGH01_00102600	POWCR01_090005000	OG6_101037
PF3D7_0309600	PVP01_0830600	PocGH01_08038800	POWCR01_080037200	OG6_100883
PF3D7_0729300	PVP01_0215000	PocGH01_02022200	POWCR01_020016600	OG6_101748
PF3D7_1441200	PVP01_1265800	PocGH01_12073600	POWCR01_120011600	OG6_100869
PF3D7_1414300	PVP01_1334600	PocGH01_13045500	POWCR01_130042200	OG6_100701
PF3D7_0719600	PVP01_0315300	PocGH01_03023400	POWCR01_030019200	OG6_100325
PF3D7_0517000	PVP01_1017000	PocGH01_10024600	POWCR01_000187000	OG6_100843
PF3D7_0814000	PVP01_1426300	PocGH01_14033500	POWCR01_140027900	OG6_100961
PF3D7_1004000	PVP01_0803800	PocGH01_08012000	POWCR01_080009200	OG6_100793
PF3D7_1431700	PVP01_1317700	PocGH01_13028500	POWCR01_130025200	OG6_100966
PF3D7_1351400	PVP01_1203300	PocGH01_12011800	POWCR01_120007000	OG6_100758
PF3D7_1341300	PVP01_1213400	PocGH01_12021800	POWCR01_120017300	OG6_100803
PF3D7_1341200	PVP01_1213600	PocGH01_12021900	POWCR01_120017500	OG6_101208
PF3D7_0614500	PVP01_1134600	PocGH01_11042400	POWCR01_110036700	OG6_100773
NA	NA	PocGH01_01019000	POWCR01_010014100	OG6_100525
PF3D7_0516900	PVP01_1017100	PocGH01_10024700	POWCR01_000187100	OG6_100234
PF3D7_1426000	PVP01_1323300	PocGH01_13034100	POWCR01_130030800	OG6_100663
PF3D7_0821700	PVP01_0512600	PocGH01_05019200	POWCR01_050014500	OG6_101015
PF3D7_1331800	PVP01_1222800	PocGH01_12031200	POWCR01_120027000	OG6_100370
PF3D7_1323400	PVP01_1231200	PocGH01_12039200	POWCR01_120034800	OG6_100365
PF3D7_1309100	PVP01_1410100	PocGH01_14017200	POWCR01_140011900	OG6_101189
PF3D7_0618300	PVP01_1131200	PocGH01_11039000	POWCR01_110033200	OG6_100748
PF3D7_1142500	PVP01_0943200	PocGH01_09048700	POWCR01_090043900	OG6_102892
PF3D7_1027800	PVP01_0612900	PocGH01_06020800	POWCR01_060015600	OG6_100665
PF3D7_1019400	PVP01_0604600	PocGH01_06012500	POWCR01_060007500	OG6_100932
PF3D7_0503800	PVP01_1030200	PocGH01_10037700	POWCR01_000025000	OG6_100706
PF3D7_0903900	PVP01_0702300	PocGH01_07011300	POWCR01_070006300	OG6_100702
PF3D7_0710600	PVP01_0111000	PocGH01_01018600	POWCR01_010013700	OG6_100855
PF3D7_1124900	PVP01_0925600	PocGH01_09031200	POWCR01_090026500	OG6_100532
PF3D7_1142600	PVP01_0943300	PocGH01_09048800	POWCR01_090044000	OG6_100954
PF3D7_1109900	PVP01_0910700	PocGH01_09016200	POWCR01_090011600	OG6_101322
PF3D7_0706400	PVP01_0106600	PocGH01_01014200	POWCR01_010009100	OG6_100852
PF3D7_0210100	PVP01_0414800	PocGH01_04020000	POWCR01_040015700	OG6_100717
PF3D7_0611700	PVP01_1137500	PocGH01_11045200	POWCR01_110039400	OG6_101109
PF3D7_0507100	PVP01_1026900	PocGH01_10034400	POWCR01_000072200	OG6_100849
PF3D7_0304400	PVP01_0835800	PocGH01_08043600	POWCR01_000063600	OG6_100788
PF3D7_1424100	PVP01_1324800	PocGH01_13035700	POWCR01_130032200	OG6_100789
PF3D7_1323100	PVP01_1231500	PocGH01_12039500	POWCR01_120035100	OG6_100791
PF3D7_1354600	PVP01_1117200	PocGH01_11024900	POWCR01_110019000	OG6_130041
PF3D7_1424400	PVP01_1324700	PocGH01_13035400	POWCR01_130032100	OG6_101259
PF3D7_0307200	PVP01_0833000	PocGH01_08041100	POWCR01_080039400	OG6_100755
PF3D7_0419800	PVP01_0529200	PocGH01_05031000	POWCR01_050026100	OG6_102271
PF3D7_1130200	PVP01_0930800	PocGH01_09036500	POWCR01_090031500	OG6_100781
PF3D7_1339500	PVP01_1215300	PocGH01_12023600	POWCR01_120019200	OG6_110109
PF3D7_0506100	PVP01_1027900	PocGH01_10035400	POWCR01_000071200	OG6_101340
PF3D7_1466700	PVP01_1240100	PocGH01_12048100	POWCR01_120043500	OG6_102224
PF3D7_1129500	PVP01_0930200	PocGH01_09035800	POWCR01_090030700	OG6_102506
PF3D7_0707400	PVP01_0107600	PocGH01_01015200	POWCR01_010010100	OG6_103580
PF3D7_0803500	PVP01_0116700	PocGH01_01024400	POWCR01_010019400	OG5_167348
PF3D7_0407900	PVP01_0307200	PocGH01_03015300	POWCR01_030010700	OG6_100722
PF3D7_1412700	PVP01_1336200	PocGH01_13047100	POWCR01_130043800	OG6_133417
PF3D7_1305400	PVP01_1406300	PocGH01_14013500	POWCR01_140008200	OG6_103436
PF3D7_0523000	PVP01_1010900	PocGH01_10018700	POWCR01_100013900	OG6_100059
PF3D7_1447900	PVP01_1259100	PocGH01_12066900	POWCR01_120061600	OG6_100761
PF3D7_1145500	PVP01_0946200	PocGH01_09051600	POWCR01_090046700	OG5_152077
PF3D7_0302600	PVP01_0837600	PocGH01_08045300	POWCR01_000074400	OG6_532936
PF3D7_1339900	PVP01_1214900	PocGH01_12023200	POWCR01_120018800	OG6_100761
PF3D7_1209900	PVP01_1309000	PocGH01_13019800	POWCR01_130016300	OG6_100059
PF3D7_1368200	PVP01_1103800	PocGH01_11012400	POWCR01_110006200	OG6_101314
PF3D7_0813700	PVP01_1426600	PocGH01_14033800	POWCR01_140028200	OG5_150021
PF3D7_1426500	PVP01_1322800	PocGH01_13033600	POWCR01_130030300	OG6_100076
PF3D7_0810200	PVP01_1430100	PocGH01_14037400	POWCR01_140031800	OG6_101512
PF3D7_1450900	PVP01_1256100	PocGH01_12064000	POWCR01_120058600	OG6_100472
PF3D7_0627800	PVP01_1121700	PocGH01_11029500	POWCR01_110023700	OG6_100430
PF3D7_1323300	PVP01_1231300	PocGH01_12039300	POWCR01_120034900	OG6_102911
PF3D7_0805400	PVP01_0115100	PocGH01_01022800	POWCR01_010017800	OG6_101962
PF3D7_1441600	PVP01_1265400	PocGH01_12073200	POWCR01_120067900	OG6_105553
PF3D7_1342100	PVP01_1212700	PocGH01_12021000	POWCR01_120016600	OG6_101028
PF3D7_0503400	PVP01_1030500	PocGH01_10038000	POWCR01_000024700	OG6_100500
NA	NA	PocGH01_02010200	POWCR01_020005000	OG6_100026
PF3D7_1361400	PVP01_1110600	PocGH01_11019200	POWCR01_110013100	OG6_100500
PF3D7_0409900	PVP01_0309200	PocGH01_03017300	POWCR01_030012800	OG6_533275
PF3D7_0910700	PVP01_0709200	PocGH01_07018200	POWCR01_070013000	OG6_532625
PF3D7_1103600	PVP01_0904400	PocGH01_09010400	POWCR01_090005500	OG6_171465
PF3D7_1110700	PVP01_0911500	PocGH01_09017000	POWCR01_090012400	OG6_130926
PF3D7_0505200	PVP01_1028800	PocGH01_10036300	POWCR01_000059700	OG6_533676
PF3D7_1118800	PVP01_0919400	PocGH01_09025000	POWCR01_090020300	OG6_101628
PF3D7_0103800	PVP01_0210900	PocGH01_02018100	POWCR01_020012700	OG6_103845
PF3D7_1422800	PVP01_1326200	PocGH01_13037100	POWCR01_130033800	OG6_129938
PF3D7_0308500	PVP01_0831700	PocGH01_08039800	POWCR01_080038200	OG6_102661
PF3D7_0306200	PVP01_0834000	PocGH01_08042000	POWCR01_080040300	OG6_114697
PF3D7_0208500	PVP01_0416300	PocGH01_04021500	POWCR01_040017200	OG6_100820
PF3D7_0525100	PVP01_1008700	PocGH01_10016500	POWCR01_100011800	OG6_100152
PF3D7_0619500	PVP01_1130000	PocGH01_11037800	POWCR01_110032000	OG6_100107
PF3D7_1238800	PVP01_1456900	PocGH01_14064400	POWCR01_140058700	OG6_100152
PF3D7_1119000	PVP01_0919600	PocGH01_09025200	POWCR01_090020500	OG6_104190
PF3D7_1440700	PVP01_1266300	PocGH01_12074100	POWCR01_120011100	OG5_165438
PF3D7_1029600	PVP01_0614700	PocGH01_06022600	POWCR01_060017400	OG6_103627
PF3D7_1322000	PVP01_1232600	PocGH01_12040600	POWCR01_120036300	OG6_154019
PF3D7_0816900	PVP01_0518400	PocGH01_05024000	POWCR01_050019200	OG6_143002
PF3D7_0110900	PVP01_0204200	PocGH01_02011400	POWCR01_020006200	OG6_101453
PF3D7_0931900	PVP01_0730600	PocGH01_07039600	POWCR01_070033900	OG6_532879
PF3D7_1008900	PVP01_0808900	PocGH01_08017100	POWCR01_080015100	OG6_100712
PF3D7_0206700	PVP01_0418500	PocGH01_04023200	POWCR01_040018800	OG6_100666
PF3D7_0802600	PVP01_0117600	PocGH01_01025200	POWCR01_010020200	OG5_140107
PF3D7_1429900	PVP01_1319500	PocGH01_13030300	POWCR01_130027000	OG6r7_365557
PF3D7_1244600	PVP01_1461700	PocGH01_14069200	POWCR01_140063400	OG6_102808
PF3D7_1359800	PVP01_1112100	PocGH01_11020700	POWCR01_110014600	OG6_134724
PF3D7_1020900	PVP01_0606100	PocGH01_06014000	POWCR01_060009000	OG6_100600
PF3D7_0920500	PVP01_0718900	PocGH01_07027900	POWCR01_070022600	OG6_146119
PF3D7_1316200	PVP01_1417100	PocGH01_14024300	POWCR01_140018800	OG6_532813
PF3D7_1034700	PVP01_0619800	PocGH01_06027700	POWCR01_060022800	OG6_103249
PF3D7_1442000	PVP01_1265000	PocGH01_12072800	POWCR01_120067500	OG6_103223
PF3D7_1004800	PVP01_0804500	PocGH01_08012700	POWCR01_080009900	OG6_156442
PF3D7_1037300	PVP01_0621700	PocGH01_06029500	POWCR01_060024500	OG6_100505
PF3D7_1139700	PVP01_0940400	PocGH01_09045900	POWCR01_090041200	OG6_101920
PF3D7_1214600	PVP01_1433400	PocGH01_14040700	POWCR01_140034900	OG6_100695
PF3D7_1364600	PVP01_1107400	PocGH01_11016000	POWCR01_110009900	OG6_101126
PF3D7_1409100	PVP01_1339900	PocGH01_13050800	POWCR01_130047700	OG6_137333
PF3D7_0912400	PVP01_0710800	PocGH01_07019800	POWCR01_070014600	OG6_106376
PF3D7_1440500	PVP01_1266500	PocGH01_12074300	POWCR01_120010900	OG6_105441
PF3D7_1120400	PVP01_0921000	PocGH01_09026600	POWCR01_090021900	OG6_100915
PF3D7_0805000	PVP01_0115500	PocGH01_01023200	POWCR01_010018200	OG6_100915
PF3D7_0823400	PVP01_0510900	PocGH01_05017400	POWCR01_050012800	OG6_105308
PF3D7_1410100	PVP01_1338800	PocGH01_13049700	POWCR01_130046500	OG6_112275
NA	NA	PocGH01_02016600	POWCR01_020011300	OG6_533750
PF3D7_0403800	PVP01_0303100	PocGH01_03011200	POWCR01_030006600	OG6_100915
PF3D7_1328500	PVP01_1225900	PocGH01_12033900	POWCR01_120029400	OG6_100231
PF3D7_1119800	PVP01_0920400	PocGH01_09026000	POWCR01_090021300	OG6_141851
PF3D7_0629500	PVP01_1120000	PocGH01_11027800	POWCR01_110022000	OG6_124658
PF3D7_1132500	PVP01_0933300	PocGH01_09038900	POWCR01_090033800	OG5_152961
PF3D7_1208400	PVP01_1307500	PocGH01_13018300	POWCR01_130014900	OG6_109770
PF3D7_1458400	PVP01_1248500	PocGH01_12056400	POWCR01_120051100	OG6_109057
PF3D7_1344000	PVP01_1210800	PocGH01_12019100	POWCR01_120014800	OG6_179354
PF3D7_1452200	PVP01_1254800	PocGH01_12062700	POWCR01_120057400	OG6_102468
PF3D7_1454400	PVP01_1252600	PocGH01_12060500	POWCR01_120055200	OG6_100896
PF3D7_1468600	PVP01_1238200	PocGH01_12046200	POWCR01_120041600	OG6_234855
PF3D7_1219600	PVP01_1438000	PocGH01_14045400	POWCR01_140039700	OG6_100089
PF3D7_1329400	PVP01_1225100	PocGH01_12033100	POWCR01_120028600	OG6_100681
PF3D7_0504100	PVP01_1029900	PocGH01_10037400	POWCR01_000025300	OG6_102690
PF3D7_1217600	PVP01_1436400	PocGH01_14043700	POWCR01_140038100	OG6_102604
PF3D7_0624500	PVP01_1125000	PocGH01_11032800	POWCR01_110027200	OG6_103498
PF3D7_0501700	PVP01_1033300	PocGH01_10040800	POWCR01_000215800	OG6_101939
PF3D7_1010500	PVP01_0810600	PocGH01_08018800	POWCR01_080016800	OG6_105922
PF3D7_1410800	PVP01_1338100	PocGH01_13049000	POWCR01_130045800	OG6_160754
PF3D7_1423100	PVP01_1325900	PocGH01_13036800	POWCR01_130033500	OG6_100012
PF3D7_0305600	PVP01_0834600	PocGH01_08042600	POWCR01_080040900	OG6_118143
PF3D7_0528100	PVP01_1005700	PocGH01_10013500	POWCR01_100008800	OG6_100684
PF3D7_1455500	PVP01_1251400	PocGH01_12059300	POWCR01_120054000	OG6_101228
PF3D7_1311400	PVP01_1412400	PocGH01_14019500	POWCR01_140014200	OG6_101263
PF3D7_1118100	PVP01_0918700	PocGH01_09024300	POWCR01_090019500	OG6_100926
PF3D7_0617100	PVP01_1132000	PocGH01_11039800	POWCR01_110034000	OG6_101447
PF3D7_1218300	PVP01_1437100	PocGH01_14044500	POWCR01_140038800	OG6_102976
PF3D7_0217300	PVP01_0407700	PocGH01_04012900	POWCR01_040008800	OG6_102766
PF3D7_0808100	PVP01_0112300	PocGH01_01020000	POWCR01_010015100	OG5_165361
PF3D7_1250500	PVP01_1467600	PocGH01_14075000	POWCR01_140069100	OG6_102376
PF3D7_0730200	PVP01_0215900	PocGH01_02023100	POWCR01_020017500	OG6_105105
PF3D7_0904100	PVP01_0702500	PocGH01_07011500	POWCR01_070006500	OG6_104838
PF3D7_0423100	PVP01_0531600	PocGH01_05033400	POWCR01_050028300	OG6_105022
NA	PVP01_0808000	PocGH01_08016200	POWCR01_080013400	OG6_111221
PF3D7_1137200	PVP01_0938100	PocGH01_09043600	POWCR01_090038900	OG6_171417
PF3D7_1133400	PVP01_0934200	PocGH01_09039800	POWCR01_090034700	OG6_130922
PF3D7_0419700	PVP01_0529100	PocGH01_05030900	POWCR01_050026000	OG6_533455
NA	NA	PocGH01_02021300	POWCR01_020015900	OG6_533199
PF3D7_1329700	PVP01_1224800	PocGH01_00109200	POWCR01_000132600	OG6_195377
PF3D7_1249900	PVP01_1467000	PocGH01_14074400	POWCR01_140068500	OG6_100569
PF3D7_1144700	PVP01_0945400	PocGH01_09050800	POWCR01_090046000	OG6_127492
PF3D7_1429100	PVP01_1320300	PocGH01_13031100	POWCR01_130027800	OG6_100988
PF3D7_0827500	PVP01_0506900	PocGH01_05013400	POWCR01_050008800	OG6_101040
PF3D7_0529300	PVP01_1004600	PocGH01_10012400	POWCR01_100007800	OG6_111666
PF3D7_0517800	PVP01_1016200	PocGH01_10023800	POWCR01_000036600	OG6_119680
PF3D7_0909300	PVP01_0707800	PocGH01_07016800	POWCR01_070011600	OG6_101501
PF3D7_1448800	PVP01_1258200	PocGH01_12066100	POWCR01_120060700	OG6_100645
PF3D7_1332600	PVP01_1222100	PocGH01_12030500	POWCR01_120026300	OG6_104339
PF3D7_1132800	PVP01_0933600	PocGH01_09039200	POWCR01_090034100	OG6_100415
PF3D7_0810400	PVP01_1429900	PocGH01_14037200	POWCR01_140031600	OG6_533220
PF3D7_0906500	PVP01_0705000	PocGH01_07014000	POWCR01_070008900	OG6_102008
PF3D7_0913900	PVP01_0712300	PocGH01_07021300	POWCR01_070016000	OG6_532832
PF3D7_1218600	PVP01_1437400	PocGH01_14044800	POWCR01_140039100	OG6_100350
PF3D7_1130800	PVP01_0931600	PocGH01_09037200	POWCR01_090032100	OG6_104236
PF3D7_0414900	PVP01_0521400	PocGH01_05027000	POWCR01_050022200	OG6_130099
NA	NA	PocGH01_02024000	POWCR01_020018500	OG6r7_103338
NA	NA	PocGH01_02024100	POWCR01_020018600	OG6r7_167919
PF3D7_0415000	PVP01_0521500	PocGH01_05027100	POWCR01_050022300	OG6_100709
PF3D7_1233600	PVP01_1451700	PocGH01_14059200	POWCR01_140053600	OG5_153115
PF3D7_0309500	PVP01_0830700	PocGH01_08038900	POWCR01_080037300	OG6_100710
PF3D7_0509600	PVP01_1024400	PocGH01_10031900	POWCR01_000122500	OG6_101288
PF3D7_0211800	PVP01_0413100	PocGH01_04018300	POWCR01_040014000	OG6_101288
PF3D7_1231800	PVP01_1450000	PocGH01_14057500	POWCR01_140051900	OG6r7_121944
PF3D7_0204500	PVP01_0420600	PocGH01_04025300	POWCR01_040020900	OG6_100337
PF3D7_1344800	PVP01_1210000	PocGH01_12018300	POWCR01_120014000	OG6_103175
PF3D7_0102900	PVP01_0211800	PocGH01_02019000	POWCR01_020013600	OG6_100778
PF3D7_0514300	PVP01_1019600	PocGH01_10027200	POWCR01_000095900	OG6_532781
PF3D7_1430200	PVP01_1319200	PocGH01_13030000	POWCR01_130026700	OG6_119797
PF3D7_0404100	PVP01_0303400	PocGH01_03011500	POWCR01_030006900	NO_GROUP
PF3D7_1033800	PVP01_0618900	PocGH01_06026800	POWCR01_060021800	OG6_139465
PF3D7_0404300	PVP01_0303600	PocGH01_03011700	POWCR01_030007100	NO_GROUP
PF3D7_1234400	PVP01_1452500	PocGH01_14060000	POWCR01_140054400	OG6_127652
NA	NA	PocGH01_03012000	POWCR01_030007400	OG6r7_167413
PF3D7_0311700	PVP01_0828500	PocGH01_08036700	POWCR01_080035000	OG6_100536
PF3D7_1465700	PVP01_1241100	PocGH01_12049100	POWCR01_120044700	OG6_124673
PF3D7_1226800	PVP01_1445000	PocGH01_14052500	POWCR01_140046800	OG6_104644
PF3D7_1464700	PVP01_1242100	PocGH01_12050100	POWCR01_120045700	OG6_101546
PF3D7_0217100	PVP01_0407900	PocGH01_04013100	POWCR01_040009000	OG6_100771
PF3D7_0705900	PVP01_0106100	PocGH01_01013700	POWCR01_010008600	OG6_101507
PF3D7_1025200	PVP01_0610400	PocGH01_06018300	POWCR01_060013200	OG6r7_373375
PF3D7_1209800	PVP01_1308900	PocGH01_13019700	POWCR01_130016200	OG6_102875
PF3D7_1235700	PVP01_1453800	PocGH01_14061300	POWCR01_140055600	OG6_100608
PF3D7_1311300	PVP01_1412300	PocGH01_14019400	POWCR01_140014100	OG6_100847
PF3D7_1320100	PVP01_1420900	PocGH01_14028100	POWCR01_140022600	OG6_106777
PF3D7_0307400	PVP01_0832800	PocGH01_08040900	POWCR01_080039200	OG6_100939
NA	NA	PocGH01_03013700	POWCR01_030009100	OG6_532881
PF3D7_1436800	PVP01_1312700	PocGH01_13023500	POWCR01_130020100	OG6_113660
PF3D7_1406600	PVP01_1342100	PocGH01_13053000	POWCR01_130049900	OG6_532618
PF3D7_0918600	PVP01_0717000	PocGH01_07026000	POWCR01_070020600	OG6_100352
PF3D7_0514100	PVP01_1019800	PocGH01_10027400	POWCR01_000096100	OG5_127542
PF3D7_0504400	PVP01_1029600	PocGH01_10037100	POWCR01_000054300	OG6_102022
PF3D7_0907400	PVP01_0705900	PocGH01_07014900	POWCR01_070009700	OG6_106348
PF3D7_1230400	PVP01_1448600	PocGH01_14056100	POWCR01_140050500	OG6_107204
PF3D7_1414900	PVP01_1334000	PocGH01_13044900	POWCR01_130041600	OG6_100411
PF3D7_0810600	PVP01_1429700	PocGH01_14037000	POWCR01_140031400	OG6_100461
NA	NA	PocGH01_03014800	POWCR01_030010200	OG6r7_167485
PF3D7_0827000	PVP01_0507400	PocGH01_05013900	POWCR01_050009400	OG5_128298
PF3D7_1459000	PVP01_1247900	PocGH01_12055800	POWCR01_120050500	OG6_101341
PF3D7_1307300	PVP01_1408200	PocGH01_14015400	POWCR01_140010100	OG6_105578
PF3D7_0721300	PVP01_0317000	PocGH01_03025100	POWCR01_030020800	OG6_102676
PF3D7_1332700	PVP01_1222000	PocGH01_12030400	POWCR01_120026200	OG6_102828
PF3D7_1241800	PVP01_1458900	PocGH01_14066400	POWCR01_140060700	OG6_102730
PF3D7_0521700	PVP01_1012200	PocGH01_10020000	POWCR01_100015300	OG6_105046
PF3D7_0518500	PVP01_1015400	PocGH01_10023100	POWCR01_000176600	OG6_102378
PF3D7_0504200	PVP01_1029800	PocGH01_10037300	POWCR01_000025400	OG6_109520
PF3D7_0321600	PVP01_0818600	PocGH01_08026900	POWCR01_080024700	OG6_171471
NA	NA	PocGH01_03016300	POWCR01_030011800	OG6_100288
PF3D7_0218400	PVP01_0406600	PocGH01_04011800	POWCR01_040007700	OG6_101585
PF3D7_1445900	PVP01_1261100	PocGH01_12068900	POWCR01_120063600	OG6_100364
PF3D7_0405000	PVP01_0304400	PocGH01_03012500	POWCR01_030007900	OG6_103754
PF3D7_0320800	PVP01_0819400	PocGH01_08027700	POWCR01_080025500	OG6_101887
PF3D7_0807100	PVP01_0113300	PocGH01_01021000	POWCR01_010016100	OG5_147475
PF3D7_0821300	PVP01_0513000	PocGH01_05019600	POWCR01_050014800	OG6_151105
PF3D7_1251500	PVP01_1468600	PocGH01_14076000	POWCR01_140070100	OG6_102067
PF3D7_0630900	PVP01_1118600	PocGH01_11026400	POWCR01_110020500	OG6_102072
PF3D7_1445200	PVP01_1261800	PocGH01_12069600	POWCR01_120064300	OG6_102605
PF3D7_0623700	PVP01_1125800	PocGH01_11033600	POWCR01_110028000	OG6_101922
PF3D7_0209800	PVP01_0415000	PocGH01_04020200	POWCR01_040015900	OG6_101150
PF3D7_0103600	PVP01_0211100	PocGH01_02018300	POWCR01_020012900	OG6r7_389586
PF3D7_1202000	PVP01_1301300	PocGH01_13012200	POWCR01_130008800	OG6_179346
PF3D7_1227100	PVP01_1445300	PocGH01_14052800	POWCR01_140047100	OG6_167010
PF3D7_1239700	PVP01_1457800	PocGH01_14065300	POWCR01_140059600	OG6_100384
PF3D7_1119600	PVP01_0920200	PocGH01_09025800	POWCR01_090021100	OG6_100384
PF3D7_1464900	PVP01_1241900	PocGH01_12049900	POWCR01_120045500	OG6_101196
PF3D7_1431600	PVP01_1317800	PocGH01_13028600	POWCR01_130025300	OG6_100409
PF3D7_0814300	PVP01_1426000	PocGH01_14033200	POWCR01_140027600	OG6_102053
PF3D7_1414500	PVP01_1334400	PocGH01_13045300	POWCR01_130042000	OG6_112296
PF3D7_0605300	PVP01_1143600	PocGH01_11051300	POWCR01_110045400	OG6_100573
NA	NA	PocGH01_03019100	POWCR01_030014700	OG6_532761
PF3D7_1430400	PVP01_1319000	PocGH01_13029800	POWCR01_130026500	OG5_165286
PF3D7_1470000	PVP01_1236800	PocGH01_12044800	POWCR01_120040300	OG6_103577
PF3D7_1012900	PVP01_0813000	PocGH01_08021300	POWCR01_080019300	OG6_102082
NA	NA	PocGH01_03019800	POWCR01_030015500	OG6_102247
PF3D7_1126100	PVP01_0926800	PocGH01_09032400	POWCR01_090027700	OG6_102679
PF3D7_1019900	PVP01_0605100	PocGH01_06013000	POWCR01_060008000	OG6_100707
PF3D7_0904700	PVP01_0703100	PocGH01_07012100	POWCR01_070007100	OG6_103534
PF3D7_1426100	PVP01_1323200	PocGH01_13034000	POWCR01_130030700	OG6_101091
PF3D7_1459800	PVP01_1247100	PocGH01_12055000	POWCR01_120049600	OG6_103839
PF3D7_1248500	PVP01_1465600	PocGH01_14073100	POWCR01_140067300	OG6_100360
PF3D7_1124100	PVP01_0924700	PocGH01_09030300	POWCR01_090025600	OG6_104527
PF3D7_0818600	PVP01_0516700	PocGH01_05022300	POWCR01_050017400	OG6_101827
PF3D7_1360800	PVP01_1111200	PocGH01_11019800	POWCR01_110013700	OG6_101809
PF3D7_1138600	PVP01_0939600	PocGH01_09045100	POWCR01_090040400	OG6_102971
PF3D7_1323000	PVP01_1231600	PocGH01_12039600	POWCR01_120035200	OG6_106480
PF3D7_0211400	PVP01_0413600	PocGH01_04018800	POWCR01_040014500	OG6_105131
PF3D7_1145700	PVP01_0946400	PocGH01_09051800	POWCR01_090046900	OG6_103556
PF3D7_0417200	PVP01_0526600	PocGH01_05028400	POWCR01_050023500	OG6_101427
PF3D7_0630700	PVP01_1118800	PocGH01_11026600	POWCR01_110020700	OG6_100216
PF3D7_1363200	PVP01_1108800	PocGH01_11017400	POWCR01_110011300	OG6_102580
PF3D7_1469600	PVP01_1237200	PocGH01_12045200	POWCR01_120040700	OG6_101052
PF3D7_0515800	PVP01_1018100	PocGH01_10025700	POWCR01_000094300	OG6_103994
PF3D7_0819100	PVP01_0515200	PocGH01_05021700	POWCR01_050016900	OG6_101976
PF3D7_1224200	PVP01_1442400	PocGH01_14049900	POWCR01_140044100	OG6_533219
PF3D7_1033700	PVP01_0618800	PocGH01_06026700	POWCR01_060021700	OG6_110242
PF3D7_1475600	PVP01_1270500	PocGH01_12078300	POWCR01_120071600	OG6_111201
PF3D7_0423200	PVP01_0531700	PocGH01_05033500	POWCR01_050028400	OG6_136486
PF3D7_0806200	PVP01_0114300	PocGH01_01022000	POWCR01_010017000	OG6_107418
PF3D7_0715100	PVP01_1424200	PocGH01_14031400	POWCR01_140025500	OG6_103096
PF3D7_0804000	PVP01_0116300	PocGH01_01024000	POWCR01_010019000	OG6_102945
PF3D7_1451700	PVP01_1255300	PocGH01_12063200	POWCR01_120057900	OG6_101614
PF3D7_0717500	PVP01_0313300	PocGH01_03021400	POWCR01_030017100	OG6_100515
PF3D7_1137700	PVP01_0938700	PocGH01_09044200	POWCR01_090039500	OG6_175142
PF3D7_0605400	PVP01_1143500	PocGH01_11051200	POWCR01_110045300	OG6_116928
PF3D7_0217500	PVP01_0407500	PocGH01_04012700	POWCR01_040008600	OG6_114757
PF3D7_0310100	PVP01_0830100	PocGH01_08038300	POWCR01_080036700	OG6_100153
PF3D7_0715300	PVP01_1424400	PocGH01_14031600	POWCR01_140025700	OG6_136970
PF3D7_1337800	PVP01_1216900	PocGH01_12025200	POWCR01_120020800	OG6_100153
PF3D7_1122800	PVP01_0923400	PocGH01_09029000	POWCR01_090024300	OG6_136893
PF3D7_1123100	PVP01_0923700	PocGH01_09029300	POWCR01_090024600	OG6_114086
PF3D7_1423600	PVP01_1325400	PocGH01_13036300	POWCR01_130033000	OG6_137978
PF3D7_1104900	PVP01_0905700	PocGH01_09011700	POWCR01_090006900	OG6_127986
PF3D7_0933200	PVP01_0731900	PocGH01_07040900	POWCR01_070035200	OG6_102530
PF3D7_1238100	PVP01_1456200	PocGH01_14063700	POWCR01_140058000	OG6_104999
PF3D7_1444200	PVP01_1262800	PocGH01_12070600	POWCR01_120065300	OG6_110836
PF3D7_1434200	PVP01_1315300	PocGH01_13026100	POWCR01_130022700	OG6_100851
PF3D7_0714400	PVP01_1423500	PocGH01_14030700	POWCR01_140024900	OG6_533645
PF3D7_1418300	PVP01_1330600	PocGH01_13041500	POWCR01_130038200	OG6_532893
PF3D7_1362400	PVP01_1109600	PocGH01_11018200	POWCR01_110012100	OG6_103851
PF3D7_0934800	PVP01_0733500	PocGH01_07042500	POWCR01_070036800	OG6_100326
PF3D7_1223100	PVP01_1441300	PocGH01_14048800	POWCR01_140043000	OG6_100449
PF3D7_1308200	PVP01_1409200	PocGH01_14016300	POWCR01_140011000	OG6_100435
PF3D7_1143900	PVP01_0944600	PocGH01_09050000	POWCR01_090045300	OG6_100751
PF3D7_0107200	PVP01_0207600	PocGH01_02014800	POWCR01_020009600	OG6_132868
PF3D7_0519500	PVP01_1014400	PocGH01_10022100	POWCR01_000177600	OG6_101771
PF3D7_1108400	PVP01_0909200	PocGH01_09015100	POWCR01_090010400	OG6_100821
PF3D7_1342400	PVP01_1212400	PocGH01_12020700	POWCR01_120016300	OG6_100687
PF3D7_1103700	PVP01_0904500	PocGH01_09010500	POWCR01_090005600	OG6_100687
PF3D7_0727800	PVP01_0213500	PocGH01_02020700	POWCR01_020015300	OG6_101914
PF3D7_0504000	PVP01_1030000	PocGH01_10037500	POWCR01_000025200	OG6_100379
PF3D7_0603500	PVP01_1145400	PocGH01_11053100	POWCR01_110047200	OG6_103671
PF3D7_1308100	PVP01_1409100	PocGH01_14016200	POWCR01_140010900	OG6_171482
PF3D7_1439500	PVP01_1267500	PocGH01_12075300	POWCR01_120068200	OG5_128092
PF3D7_1146600	PVP01_0947200	PocGH01_09052600	POWCR01_090047600	OG6_101084
PF3D7_0811300	PVP01_1429000	PocGH01_14036300	POWCR01_140030700	OG6_101138
PF3D7_1434000	PVP01_1315500	PocGH01_13026300	POWCR01_130022900	OG6_105473
PF3D7_1103800	PVP01_0904600	PocGH01_09010600	POWCR01_090005700	OG6_101511
PF3D7_1128600	PVP01_0929400	PocGH01_09035000	POWCR01_090029900	OG6_101639
PF3D7_1235300	PVP01_1453400	PocGH01_14060900	POWCR01_140055200	OG6_102042
PF3D7_1006100	PVP01_0805800	PocGH01_08014000	POWCR01_080011200	OG6_101346
PF3D7_0417800	PVP01_0527200	PocGH01_05029000	POWCR01_050024000	OG6_102464
PF3D7_0415300	PVP01_0521800	PocGH01_05027400	POWCR01_050022600	OG6_139479
PF3D7_0317200	PVP01_0822900	PocGH01_08031300	POWCR01_080029400	OG6_146112
PF3D7_0615500	PVP01_1133600	PocGH01_11041400	POWCR01_110035700	OG6_160728
PF3D7_1022900	PVP01_0608100	PocGH01_06016000	POWCR01_060011000	OG6_104066
PF3D7_0302700	PVP01_0837500	PocGH01_08045200	POWCR01_000074500	OG6_215320
PF3D7_0512300	PVP01_1021700	PocGH01_10029300	POWCR01_000136400	OG6_103797
PF3D7_1337100	PVP01_1217600	PocGH01_12025900	POWCR01_120021500	OG6_126468
PF3D7_0529500	PVP01_1004400	PocGH01_10012200	POWCR01_100007600	OG6_101211
PF3D7_0507600	PVP01_1026400	PocGH01_10033900	POWCR01_000233000	OG6_102178
PF3D7_1026400	PVP01_0611600	PocGH01_06019500	POWCR01_060014300	OG6_101383
PF3D7_1216600	PVP01_1435400	PocGH01_14042700	POWCR01_140037000	OG6_533504
PF3D7_0107000	PVP01_0207800	PocGH01_02015000	POWCR01_020009800	OG6_101416
NA	NA	PocGH01_04010800	POWCR01_040006800	OG6_103949
PF3D7_1446600	PVP01_1260400	PocGH01_12068200	POWCR01_120062900	OG6_101416
PF3D7_1105500	PVP01_0906300	PocGH01_09012200	POWCR01_090007500	OG6_533695
PF3D7_0702900	PVP01_0103100	PocGH01_01010700	POWCR01_010005600	OG6_127054
PF3D7_0709100	PVP01_0109400	PocGH01_01017000	POWCR01_010011900	OG5_165288
PF3D7_0709300	PVP01_0109600	PocGH01_01017200	POWCR01_010012100	OG5_161777
PF3D7_1232500	PVP01_1450700	PocGH01_14058200	POWCR01_140052600	OG5_165563
PF3D7_0708900	PVP01_0109200	PocGH01_01016800	POWCR01_010011700	OG6_100983
PF3D7_0708700	PVP01_0109000	PocGH01_01016600	POWCR01_010011500	OG6_139486
PF3D7_1436600	PVP01_1312900	PocGH01_13023700	POWCR01_130020300	OG6_100630
PF3D7_0816600	PVP01_0518700	PocGH01_05024300	POWCR01_050019500	OG6_100223
PF3D7_0920100	PVP01_0718500	PocGH01_07027500	POWCR01_070022200	OG6_102596
PF3D7_0709000	PVP01_0109300	PocGH01_01016900	POWCR01_010011800	OG6_107295
PF3D7_1401800	PVP01_1347000	PocGH01_13057800	POWCR01_130054700	OG6_120902
PF3D7_0623000	PVP01_1126500	PocGH01_11034300	POWCR01_110028600	OG6_102633
PF3D7_1329300	PVP01_1225200	PocGH01_12033200	POWCR01_120028700	OG6_171440
PF3D7_1433300	PVP01_1316200	PocGH01_13027000	POWCR01_130023700	OG6_101102
PF3D7_0110700	PVP01_0204400	PocGH01_02011600	POWCR01_020006400	OG6_101102
PF3D7_1104200	PVP01_0905000	PocGH01_09011000	POWCR01_090006200	OG6_100877
PF3D7_0501800	PVP01_1033200	PocGH01_10040700	POWCR01_000215700	OG5_128392
PF3D7_0315200	PVP01_0824900	PocGH01_08033300	POWCR01_080031400	OG6_106501
PF3D7_1022500	PVP01_0607700	PocGH01_06015600	POWCR01_060010600	OG6_101425
PF3D7_1219100	PVP01_1437900	PocGH01_14045300	POWCR01_140039600	OG6_101144
PF3D7_1438500	PVP01_1268500	PocGH01_12076300	POWCR01_120069400	OG6_101260
PF3D7_0109200	PVP01_0205900	PocGH01_02013100	POWCR01_020007900	OG6_102904
PF3D7_0318600	PVP01_0821500	PocGH01_08029900	POWCR01_080027900	OG6_102863
PF3D7_0620500	PVP01_1129000	PocGH01_11036800	POWCR01_110031000	OG6_103995
PF3D7_0709400	PVP01_0109700	PocGH01_01017300	POWCR01_010012200	OG6r7_165837
PF3D7_1236100	PVP01_1454200	PocGH01_14061700	POWCR01_140056000	OG6_137418
PF3D7_0314000	PVP01_0826200	PocGH01_08034600	POWCR01_080032700	OG6_118417
PF3D7_1453700	PVP01_1253300	PocGH01_12061200	POWCR01_120055900	OG6_101574
NA	NA	PocGH01_04015100	POWCR01_040011000	OG6_100152
PF3D7_0811500	PVP01_1428800	PocGH01_14036100	POWCR01_140030500	OG6_139447
PF3D7_0606700	PVP01_1142200	PocGH01_11049900	POWCR01_110044200	OG6_101600
PF3D7_1134800	PVP01_0935600	PocGH01_09041200	POWCR01_090036200	OG6_101729
PF3D7_0808400	PVP01_0112000	PocGH01_01019700	POWCR01_010014800	OG6_102500
NA	NA	PocGH01_04015800	POWCR01_040011700	OG6r7_108035
PF3D7_1145100	PVP01_0945800	PocGH01_09051200	POWCR01_090046400	OG6_101348
PF3D7_0415400	PVP01_0521900	PocGH01_05027500	POWCR01_050022700	OG6_101375
PF3D7_1405500	PVP01_1343300	PocGH01_13054100	POWCR01_130051000	OG6_100509
PF3D7_0109600	PVP01_0205500	PocGH01_02012700	POWCR01_020007500	OG6_153913
PF3D7_1304000	PVP01_1404900	PocGH01_14012000	POWCR01_140006700	OG5_147400
PF3D7_1007000	PVP01_0806700	PocGH01_08014900	POWCR01_080012100	OG6_105654
PF3D7_1138200	PVP01_0939200	PocGH01_09044700	POWCR01_090040000	OG6_149555
PF3D7_0807200	PVP01_0113200	PocGH01_01020900	POWCR01_010016000	OG6_532519
PF3D7_0107700	PVP01_0207200	PocGH01_02014400	POWCR01_020009100	OG6_533088
PF3D7_0104100	PVP01_0210600	PocGH01_02017800	POWCR01_020012400	OG6_532817
PF3D7_0419500	PVP01_0528900	PocGH01_05030700	POWCR01_050025700	OG6_171398
PF3D7_1023000	PVP01_0608200	PocGH01_06016100	POWCR01_060011100	OG6_533014
PF3D7_0903300	PVP01_0701700	PocGH01_07010700	POWCR01_070005700	OG6r7_101663
PF3D7_0917200	PVP01_0715600	PocGH01_07024600	POWCR01_070019200	OG6_533373
PF3D7_1011500	PVP01_0811600	PocGH01_08019800	POWCR01_080017800	OG6_215349
PF3D7_0212100	NA	PocGH01_04018000	POWCR01_040013700	OG6r7_373393
PF3D7_1137300	PVP01_0938300	PocGH01_09043800	POWCR01_090039100	OG6_100901
PF3D7_1342200	PVP01_1212600	PocGH01_12020900	POWCR01_120016500	OG6r7_134054
PF3D7_1474200	PVP01_1269100	PocGH01_12076900	POWCR01_120070100	OG6r7_109666
PF3D7_1419400	PVP01_1329500	PocGH01_13040400	POWCR01_130037100	OG5_158524
PF3D7_1313500	PVP01_1414400	PocGH01_14021600	POWCR01_140016100	OG5_150597
PF3D7_1356500	PVP01_1115400	PocGH01_00016100	POWCR01_000087600	OG6_122568
NA	PVP01_0102700	PocGH01_01010200	POWCR01_010005100	OG6r7_100734
PF3D7_0703600	PVP01_0103800	PocGH01_01011400	POWCR01_010006300	OG6_116284
PF3D7_0704300	PVP01_0104500	PocGH01_01012100	POWCR01_010007000	OG6r7_373356
PF3D7_0706100	PVP01_0106300	PocGH01_01013900	POWCR01_010008800	OG6r7_111942
PF3D7_0707500	PVP01_0107700	PocGH01_01015300	POWCR01_010010200	OG6r7_114804
PF3D7_0710300	PVP01_0110700	PocGH01_01018300	POWCR01_010013400	OG6_139508
PF3D7_0711100	PVP01_0111500	PocGH01_01019100	POWCR01_010014300	OG6_129584
PF3D7_0801600	PVP01_0118600	PocGH01_01026200	POWCR01_010021200	OG6_156419
PF3D7_0111200	PVP01_0204000	PocGH01_02011200	POWCR01_020006000	OG6_139473
PF3D7_0108600	PVP01_0206400	PocGH01_02013600	POWCR01_020008300	OG6_139454
PF3D7_0106500	PVP01_0208300	PocGH01_02015500	POWCR01_020010200	OG6r7_167286
PF3D7_0726400	PVP01_0212100	PocGH01_02019300	POWCR01_020013900	OG6r7_103950
PF3D7_0726700	PVP01_0212400	PocGH01_02019600	POWCR01_020014200	OG6_532730
PF3D7_0727600	PVP01_0213300	PocGH01_02020500	POWCR01_020015100	OG6_533011
PF3D7_0728800	PVP01_0214500	PocGH01_02021700	POWCR01_020016200	OG6_533643
PF3D7_0403300	PVP01_0302500	PocGH01_03010600	POWCR01_030005900	OG6_533467
PF3D7_0406600	PVP01_0305900	PocGH01_03014000	POWCR01_030009400	OG6_146124
PF3D7_0406700	PVP01_0306000	PocGH01_03014100	POWCR01_030009500	OG6_532451
PF3D7_0407000	PVP01_0306300	PocGH01_03014400	POWCR01_030009800	OG6r7_373441
PF3D7_0407600	PVP01_0306900	PocGH01_03015000	POWCR01_030010400	OG6r7_373365
PF3D7_0409500	PVP01_0308800	PocGH01_03016900	POWCR01_030012400	OG6_102003
PF3D7_0411000	PVP01_0310300	PocGH01_03018400	POWCR01_030013900	OG6r7_102734
PF3D7_0716300	PVP01_0312100	PocGH01_03020200	POWCR01_030015900	OG6r7_115441
PF3D7_0716500	PVP01_0312300	PocGH01_03020400	POWCR01_030016100	OG6_532946
PF3D7_0717000	PVP01_0312800	PocGH01_03020900	POWCR01_030016600	OG6_215336
NA	NA	PocGH01_04021300	POWCR01_040017000	OG6_103646
PF3D7_0718600	PVP01_0314300	PocGH01_03022400	POWCR01_030018200	OG5_159574
PF3D7_0718800	PVP01_0314500	PocGH01_03022600	POWCR01_030018400	OG6_140582
PF3D7_0719100	PVP01_0314800	PocGH01_03022900	POWCR01_030018700	OG6_146141
PF3D7_0720600	PVP01_0316300	PocGH01_03024400	POWCR01_030020100	OG6_160730
NA	NA	PocGH01_04022200	POWCR01_040017900	OG6_126098
NA	NA	PocGH01_04022300	POWCR01_040018000	OG6_126098
NA	NA	PocGH01_04022600	POWCR01_040018200	OG6_126098
PF3D7_0721400	PVP01_0317100	PocGH01_03025200	POWCR01_030020900	OG6_130832
PF3D7_0722700	PVP01_0318400	PocGH01_03026200	POWCR01_030021900	OG6_179333
NA	NA	PocGH01_04023100	POWCR01_040018700	OG5_176615
PF3D7_0722900	PVP01_0318600	PocGH01_03026400	POWCR01_030022100	OG6_532986
PF3D7_0723200	PVP01_0318900	PocGH01_03026700	POWCR01_030022400	OG6_119622
PF3D7_0723600	PVP01_0319300	PocGH01_03027100	POWCR01_030022800	OG6_105203
PF3D7_0725100	PVP01_0320800	PocGH01_03028600	POWCR01_030024300	OG6r7_115440
PF3D7_0725400	PVP01_0321100	PocGH01_03028900	POWCR01_030024600	OG6_533441
PF3D7_0218600	PVP01_0406400	PocGH01_04011600	POWCR01_040007500	OG6_103947
PF3D7_0218100	PVP01_0406900	PocGH01_04012100	POWCR01_040008000	OG6_158742
NA	PVP01_0408900	PocGH01_04014100	POWCR01_040010000	OG6r7_109772
NA	NA	PocGH01_04024100	POWCR01_040019700	OG6_533294
PF3D7_0214500	PVP01_0410400	PocGH01_04015600	POWCR01_040011500	OG6_533367
PF3D7_0214400	PVP01_0410500	PocGH01_04015700	POWCR01_040011600	OG5_128863
PF3D7_0213000	PVP01_0411900	PocGH01_04017100	POWCR01_040012900	OG6_146145
PF3D7_0212400	PVP01_0412500	PocGH01_04017700	POWCR01_040013400	OG5_153628
NA	NA	PocGH01_04024700	POWCR01_040020300	OG6r7_104722
PF3D7_0211900	PVP01_0413000	PocGH01_04018200	POWCR01_040013900	OG6_134004
PF3D7_0208400	PVP01_0416400	PocGH01_04021600	POWCR01_040017300	OG5_162066
PF3D7_0205300	PVP01_0419800	PocGH01_04024500	POWCR01_040020100	OG6r7_104723
PF3D7_0205200	PVP01_0419900	PocGH01_04024600	POWCR01_040020200	OG6_103378
PF3D7_0204000	PVP01_0421100	PocGH01_04025800	POWCR01_040021300	OG6r7_111829
PF3D7_0203400	PVP01_0421700	PocGH01_04026400	POWCR01_040021900	OG6_148528
PF3D7_0826900	PVP01_0507500	PocGH01_05014000	POWCR01_050009500	OG6r7_104728
PF3D7_0825700	PVP01_0508600	PocGH01_05015200	POWCR01_050010600	OG6_156435
PF3D7_0825400	PVP01_0508900	PocGH01_05015500	POWCR01_050010900	OG6_139518
PF3D7_0823700	PVP01_0510600	PocGH01_05017100	POWCR01_050012500	OG6_179336
PF3D7_0821900	PVP01_0512400	PocGH01_05019000	POWCR01_050014300	OG6_149551
PF3D7_0820600	PVP01_0513700	PocGH01_05020200	POWCR01_050015400	OG6_112393
PF3D7_0820100	PVP01_0514200	PocGH01_05020700	POWCR01_050015900	OG6_215339
PF3D7_0819800	PVP01_0514500	PocGH01_05021000	POWCR01_050016200	OG6r7_109642
PF3D7_0819000	PVP01_0515300	PocGH01_05021800	POWCR01_050017000	OG6_103283
PF3D7_0816400	PVP01_0518900	PocGH01_05024500	POWCR01_050019700	OG6_156219
NA	NA	PocGH01_05010200	POWCR01_000135000	OG6_100231
NA	NA	PocGH01_05010300	POWCR01_000134900	OG6_145873
NA	PVP01_0520900	PocGH01_05026500	POWCR01_050021700	OG6r7_105560
PF3D7_0417400	PVP01_0526800	PocGH01_05028600	POWCR01_050023700	OG6r7_111554
PF3D7_0417900	PVP01_0527300	PocGH01_05029100	POWCR01_050024100	OG5_167119
PF3D7_0418800	PVP01_0528200	PocGH01_05030000	POWCR01_050025000	OG6_132762
PF3D7_0418900	PVP01_0528300	PocGH01_05030100	POWCR01_050025100	OG6_158739
PF3D7_0419000	PVP01_0528400	PocGH01_05030200	POWCR01_050025200	OG6_103739
PF3D7_0421700	PVP01_0530200	PocGH01_05032000	POWCR01_050027000	OG6r7_114805
PF3D7_0422900	PVP01_0531400	PocGH01_05033200	POWCR01_050028100	OG6_215323
PF3D7_1017800	PVP01_0603000	PocGH01_06010900	POWCR01_060006000	OG6r7_105624
PF3D7_1018300	PVP01_0603500	PocGH01_06011400	POWCR01_060006500	OG6_124535
PF3D7_1020600	PVP01_0605800	PocGH01_06013700	POWCR01_060008700	OG5_162073
PF3D7_1021000	PVP01_0606200	PocGH01_06014100	POWCR01_060009100	OG6_139436
PF3D7_1021300	PVP01_0606500	PocGH01_06014400	POWCR01_060009400	OG6_533360
PF3D7_1023300	PVP01_0608500	PocGH01_06016400	POWCR01_060011400	OG6_151672
PF3D7_1023600	PVP01_0608800	PocGH01_06016700	POWCR01_060011600	OG6_104472
PF3D7_1025400	PVP01_0610600	PocGH01_06018500	POWCR01_060013400	OG6_115849
PF3D7_1027500	PVP01_0612600	PocGH01_06020500	POWCR01_060015300	OG6_532992
PF3D7_1028800	PVP01_0613900	PocGH01_06021800	POWCR01_060016600	OG6_160739
PF3D7_1031100	PVP01_0616200	PocGH01_06024200	POWCR01_060019000	OG6_532613
PF3D7_1031900	PVP01_0617000	PocGH01_06025000	POWCR01_060019800	OG6_532389
NA	PVP01_0617300	PocGH01_06025300	POWCR01_060020100	OG6_532562
PF3D7_1034100	PVP01_0619200	PocGH01_06027100	POWCR01_060022200	OG6_146163
PF3D7_1034800	PVP01_0619900	PocGH01_06027800	POWCR01_060022900	OG6_149554
PF3D7_1037200	PVP01_0621600	PocGH01_06029400	POWCR01_060024400	OG6_532947
PF3D7_1037400	PVP01_0621800	PocGH01_06029600	POWCR01_060024600	OG6r7_100380
PF3D7_1037900	PVP01_0622300	PocGH01_06030100	POWCR01_060025100	OG6_533134
PF3D7_1038300	PVP01_0622700	PocGH01_06030500	POWCR01_060025400	OG6_112431
PF3D7_0903600	PVP01_0702000	PocGH01_07011000	POWCR01_070006000	OG6_151783
PF3D7_0904300	PVP01_0702700	PocGH01_07011700	POWCR01_070006700	OG6_170774
PF3D7_0905500	PVP01_0703900	PocGH01_07012900	POWCR01_070007900	OG6_179337
PF3D7_0908100	PVP01_0706600	PocGH01_07015600	POWCR01_070010400	OG6_533428
PF3D7_0908900	PVP01_0707400	PocGH01_07016400	POWCR01_070011200	OG6r7_111897
NA	NA	PocGH01_05014700	POWCR01_050010100	OG6_129556
PF3D7_0909600	PVP01_0708100	PocGH01_07017100	POWCR01_070011900	OG5_167135
PF3D7_0910200	PVP01_0708700	PocGH01_07017700	POWCR01_070012500	OG6r7_106727
PF3D7_0912200	PVP01_0710700	PocGH01_07019700	POWCR01_070014500	OG6_179338
PF3D7_0912500	PVP01_0710900	PocGH01_07019900	POWCR01_070014700	OG6_103733
PF3D7_0912600	PVP01_0711000	PocGH01_07020000	POWCR01_070014800	OG6_532773
PF3D7_0913400	PVP01_0711800	PocGH01_07020800	POWCR01_070015600	OG6_103533
PF3D7_0915700	PVP01_0714100	PocGH01_07023100	POWCR01_070017600	OG6_139468
PF3D7_0916300	PVP01_0714700	PocGH01_07023700	POWCR01_070018300	OG6_533721
PF3D7_0918400	PVP01_0716800	PocGH01_07025800	POWCR01_070020500	OG5_167149
PF3D7_0920300	PVP01_0718700	PocGH01_07027700	POWCR01_070022400	OG6_532649
PF3D7_0921100	PVP01_0719600	PocGH01_07028500	POWCR01_070023200	OG6_532894
PF3D7_0921700	PVP01_0720200	PocGH01_07029100	POWCR01_070023800	OG6_146168
PF3D7_0922300	PVP01_0720800	PocGH01_07029700	POWCR01_070024400	OG6_215342
PF3D7_0922800	PVP01_0721300	PocGH01_07030200	POWCR01_070024900	OG6r7_102735
PF3D7_0924500	PVP01_0723000	PocGH01_07031900	POWCR01_070026600	OG5_167154
PF3D7_0925000	PVP01_0723500	PocGH01_07032400	POWCR01_070027000	OG6_215343
PF3D7_0925100	PVP01_0723600	PocGH01_07032500	POWCR01_070027100	OG6r7_100982
PF3D7_0926600	PVP01_0725100	PocGH01_07034000	POWCR01_070028400	OG6r7_114105
PF3D7_0928300	PVP01_0726800	PocGH01_07035800	POWCR01_070030100	OG6_533322
PF3D7_0929900	PVP01_0728400	PocGH01_07037400	POWCR01_070031700	OG6_533429
PF3D7_0930700	PVP01_0729300	PocGH01_07038300	POWCR01_070032600	OG5_167162
PF3D7_0930800	PVP01_0729400	PocGH01_07038400	POWCR01_070032700	OG6r7_389223
PF3D7_0934200	PVP01_0732900	PocGH01_07041900	POWCR01_070036200	OG6_179340
PF3D7_0934600	PVP01_0733300	PocGH01_07042300	POWCR01_070036600	OG6_533488
PF3D7_0934900	PVP01_0733600	PocGH01_07042600	POWCR01_070036900	OG6r7_101952
PF3D7_1002500	PVP01_0802300	PocGH01_08010500	POWCR01_080007700	OG6_136802
PF3D7_1002700	PVP01_0802500	PocGH01_08010700	POWCR01_080007900	OG6r7_367282
PF3D7_1003000	PVP01_0802800	PocGH01_08011000	POWCR01_080008200	OG5_160586
PF3D7_1003100	PVP01_0802900	PocGH01_08011100	POWCR01_080008300	OG6_160735
PF3D7_1005300	PVP01_0805000	PocGH01_08013200	POWCR01_080010400	OG6_533560
NA	PVP01_0806000	PocGH01_08014200	POWCR01_080011400	OG6_533738
PF3D7_1007100	PVP01_0806800	PocGH01_08015000	POWCR01_080012200	OG6_109877
PF3D7_1007400	PVP01_0807100	PocGH01_08015300	POWCR01_080012500	OG6_533218
PF3D7_1007600	PVP01_0807300	PocGH01_08015500	POWCR01_080012700	OG6_160737
NA	NA	PocGH01_05019100	POWCR01_050014400	OG6_103007
PF3D7_1009300	PVP01_0809300	PocGH01_08017500	POWCR01_080015500	OG6_532399
PF3D7_1012200	PVP01_0812300	PocGH01_08020600	POWCR01_080018600	OG6_533454
PF3D7_1013300	PVP01_0813400	PocGH01_08021700	POWCR01_080019700	OG6_104880
PF3D7_1013700	PVP01_0813800	PocGH01_08022100	POWCR01_080020100	OG6_134715
PF3D7_1014300	PVP01_0814400	PocGH01_08022700	POWCR01_080020600	OG6_102407
PF3D7_1014800	PVP01_0814900	PocGH01_08023200	POWCR01_080021100	OG6_144656
PF3D7_1014900	PVP01_0815000	PocGH01_08023300	POWCR01_080021200	OG6r7_101398
PF3D7_1015500	PVP01_0815600	PocGH01_08023900	POWCR01_080021800	OG6_101058
PF3D7_0322800	PVP01_0817400	PocGH01_08025700	POWCR01_080023500	OG6_187019
PF3D7_0322700	PVP01_0817500	PocGH01_08025800	POWCR01_080023600	OG6r7_111587
PF3D7_0322200	PVP01_0818000	PocGH01_08026300	POWCR01_080024100	OG6_533529
PF3D7_0318400	PVP01_0821700	PocGH01_08030100	POWCR01_080028100	OG6_532329
PF3D7_0318300	PVP01_0821800	PocGH01_08030200	POWCR01_080028200	OG5_161984
PF3D7_0316400	PVP01_0823700	PocGH01_08032100	POWCR01_080030200	OG5_165029
PF3D7_0316200	PVP01_0823900	PocGH01_08032300	POWCR01_080030400	OG6r7_106658
PF3D7_0315700	PVP01_0824400	PocGH01_08032800	POWCR01_080030900	OG6_532662
PF3D7_0313800	PVP01_0826400	PocGH01_08034800	POWCR01_080032900	OG6_532481
PF3D7_0313700	PVP01_0826500	PocGH01_08034900	POWCR01_080033000	OG6_533514
PF3D7_0313300	PVP01_0826900	PocGH01_08035300	POWCR01_080033300	OG6_158652
PF3D7_0313200	PVP01_0827000	PocGH01_08035400	POWCR01_080033400	OG6_139430
PF3D7_0312000	PVP01_0828200	PocGH01_08036400	POWCR01_080034700	OG6_139441
NA	NA	PocGH01_05021900	POWCR01_050017100	OG6_100083
PF3D7_0310800	PVP01_0829400	PocGH01_08037600	POWCR01_080035900	OG6_532516
PF3D7_0309100	PVP01_0831100	PocGH01_08039200	POWCR01_080037600	OG6_532545
PF3D7_0308700	PVP01_0831500	PocGH01_08039600	POWCR01_080038000	OG6_139505
NA	PVP01_0831900	PocGH01_08040000	POWCR01_080038400	OG6r7_103964
PF3D7_0306600	PVP01_0833600	PocGH01_08041600	POWCR01_080039800	OG6_139497
PF3D7_0306000	PVP01_0834200	PocGH01_08042200	POWCR01_080040500	OG6_139455
NA	PVP01_0834300	PocGH01_08042300	POWCR01_080040600	OG6_532508
PF3D7_0304800	PVP01_0835400	PocGH01_08043400	POWCR01_080041700	OG6r7_167922
PF3D7_1104300	PVP01_0905100	PocGH01_09011100	POWCR01_090006300	OG5_145126
PF3D7_1105800	PVP01_0906600	PocGH01_09012500	POWCR01_090007800	OG6_131667
PF3D7_1105900	PVP01_0906700	PocGH01_09012600	POWCR01_090007900	OG6_533251
PF3D7_1106200	PVP01_0907000	PocGH01_09012900	POWCR01_090008200	OG6_532790
PF3D7_1107200	PVP01_0908000	PocGH01_09013900	POWCR01_090009200	OG6_103803
PF3D7_1108100	PVP01_0908900	PocGH01_09014800	POWCR01_090010100	OG6r7_100735
PF3D7_1110000	PVP01_0910800	PocGH01_09016300	POWCR01_090011700	OG6_533314
PF3D7_1110100	PVP01_0910900	PocGH01_09016400	POWCR01_090011800	OG6r7_134013
PF3D7_1110300	PVP01_0911100	PocGH01_09016600	POWCR01_090012000	OG6_113378
PF3D7_1111200	PVP01_0912000	PocGH01_09017500	POWCR01_090012800	OG6_103069
PF3D7_1112000	PVP01_0912800	PocGH01_09018300	POWCR01_090013600	OG6_131932
PF3D7_1112300	PVP01_0913100	PocGH01_09018600	POWCR01_090013900	OG6_533284
PF3D7_1112700	PVP01_0913500	PocGH01_09019000	POWCR01_090014300	OG6_104125
PF3D7_1112900	PVP01_0913700	PocGH01_09019200	POWCR01_090014500	OG6_533569
PF3D7_1113000	PVP01_0913800	PocGH01_09019300	POWCR01_090014600	OG6r7_165826
PF3D7_1115100	PVP01_0915800	PocGH01_09021300	POWCR01_090016600	OG6_139462
PF3D7_1116900	PVP01_0917500	PocGH01_09023100	POWCR01_090018300	OG6_160740
PF3D7_1118000	PVP01_0918600	PocGH01_09024200	POWCR01_090019400	OG6_532829
PF3D7_1118900	PVP01_0919500	PocGH01_09025100	POWCR01_090020400	OG6_130924
PF3D7_1120800	PVP01_0921400	PocGH01_09027000	POWCR01_090022300	OG6_215355
PF3D7_1121100	PVP01_0921700	PocGH01_09027300	POWCR01_090022600	OG6_119987
PF3D7_1122000	PVP01_0922600	PocGH01_09028200	POWCR01_090023500	OG6_139496
PF3D7_1122400	PVP01_0923000	PocGH01_09028600	POWCR01_090023900	OG6_532421
PF3D7_1122700	PVP01_0923300	PocGH01_09028900	POWCR01_090024200	OG6_532701
NA	NA	PocGH01_05026300	POWCR01_050021500	OG6_146108
NA	NA	PocGH01_05026400	POWCR01_050021600	OG6_104671
PF3D7_1125200	PVP01_0925900	PocGH01_09031500	POWCR01_090026800	OG6_146365
PF3D7_1125600	PVP01_0926300	PocGH01_09031900	POWCR01_090027200	OG6_179343
PF3D7_1126500	PVP01_0927200	PocGH01_09032800	POWCR01_090028100	OG6r7_105612
PF3D7_1127400	PVP01_0928100	PocGH01_09033700	POWCR01_090028800	OG6_532802
NA	NA	PocGH01_05026900	POWCR01_050022100	OG6r7_357549
PF3D7_1127900	PVP01_0928600	PocGH01_09034200	POWCR01_090029300	OG5_167193
PF3D7_1130900	PVP01_0931700	PocGH01_09037300	POWCR01_090032200	OG6r7_111581
NA	PVP01_0932500	PocGH01_09038100	POWCR01_090033000	OG6_532943
PF3D7_1134200	PVP01_0935000	PocGH01_09040600	POWCR01_090035500	OG6r7_122083
PF3D7_1134400	PVP01_0935200	PocGH01_09040800	POWCR01_090035800	OG6_136383
PF3D7_1135000	PVP01_0935800	PocGH01_09041400	POWCR01_090036400	OG6_102406
PF3D7_1135500	PVP01_0936400	PocGH01_09042000	POWCR01_090037200	OG6_139444
NA	NA	PocGH01_05028300	POWCR01_000046600	OG6r7_104773
PF3D7_1138700	PVP01_0939700	PocGH01_09045200	POWCR01_090040500	OG5_166602
PF3D7_1140900	PVP01_0941600	PocGH01_09047100	POWCR01_090042300	OG6r7_325227
PF3D7_1141200	PVP01_0941900	PocGH01_09047400	POWCR01_090042600	OG6_139432
PF3D7_1141500	PVP01_0942200	PocGH01_09047700	POWCR01_090042900	OG6_532644
PF3D7_1141700	PVP01_0942400	PocGH01_09047900	POWCR01_090043100	OG6_102788
PF3D7_1142200	PVP01_0942900	PocGH01_09048400	POWCR01_090043600	OG6_102849
PF3D7_1142300	PVP01_0943000	PocGH01_09048500	POWCR01_090043700	OG6r7_365606
NA	NA	PocGH01_05029500	POWCR01_050024500	OG6r7_101099
PF3D7_1143500	PVP01_0944200	PocGH01_09049600	POWCR01_090044900	OG5_161581
PF3D7_1143700	PVP01_0944400	PocGH01_09049800	POWCR01_090045100	OG5_167171
PF3D7_1146200	PVP01_0946900	PocGH01_09052300	POWCR01_090047300	OG6_179345
PF3D7_1147400	PVP01_0948000	PocGH01_09053400	POWCR01_090048500	OG6_146116
PF3D7_1147600	PVP01_0948200	PocGH01_09053600	POWCR01_090048700	OG5_167166
PF3D7_0531000	PVP01_1002800	PocGH01_10010600	POWCR01_100006100	OG6_137145
PF3D7_0530500	PVP01_1003400	PocGH01_10011200	POWCR01_100006600	OG5_153847
PF3D7_0529700	PVP01_1004200	PocGH01_10012000	POWCR01_100007400	OG6_121753
PF3D7_0526500	PVP01_1007300	PocGH01_10015100	POWCR01_100010400	OG5_142443
PF3D7_0525700	PVP01_1008100	PocGH01_10015900	POWCR01_100011200	OG6_215329
PF3D7_0524200	PVP01_1009700	PocGH01_10017500	POWCR01_100012700	OG6_533290
PF3D7_0523600	PVP01_1010300	PocGH01_10018100	POWCR01_100013300	OG6_171412
PF3D7_0523300	PVP01_1010600	PocGH01_10018400	POWCR01_100013600	OG6_149550
PF3D7_0523200	PVP01_1010700	PocGH01_10018500	POWCR01_100013700	OG6_532612
PF3D7_0522000	PVP01_1011900	PocGH01_10019700	POWCR01_100015000	OG6_533633
PF3D7_0521900	PVP01_1012000	PocGH01_10019800	POWCR01_100015100	OG5_161410
PF3D7_0521200	PVP01_1012700	PocGH01_10020500	POWCR01_100015800	OG6_160727
PF3D7_0521100	PVP01_1012800	PocGH01_10020600	POWCR01_100015900	OG6_532351
NA	NA	PocGH01_05032200	POWCR01_050027200	OG6r7_373430
PF3D7_0515600	PVP01_1018300	PocGH01_10025900	POWCR01_000094500	OG6_533562
NA	NA	PocGH01_05032600	PowCR01_000150200	OG6_100108
PF3D7_0515400	PVP01_1018500	PocGH01_10026100	POWCR01_000094700	OG6r7_387713
PF3D7_0514500	PVP01_1019400	PocGH01_10027000	POWCR01_000095600	OG6_215326
NA	PVP01_1021500	PocGH01_10029100	POWCR01_000136700	OG6r7_100443
PF3D7_0507900	PVP01_1026100	PocGH01_10033600	POWCR01_000168900	OG6_533327
PF3D7_0507800	PVP01_1026200	PocGH01_10033700	POWCR01_000169000	OG6_129543
PF3D7_0507400	PVP01_1026600	PocGH01_10034100	POWCR01_000160300	OG6_145681
PF3D7_0507000	PVP01_1027000	PocGH01_10034500	POWCR01_000072100	OG6_160726
PF3D7_0506400	PVP01_1027600	PocGH01_10035100	POWCR01_000071500	OG6_533397
PF3D7_0505700	PVP01_1028300	PocGH01_10035800	POWCR01_000060200	OG6_189397
PF3D7_0504800	PVP01_1029200	PocGH01_10036700	POWCR01_000122900	OG5_161768
PF3D7_0504500	PVP01_1029500	PocGH01_10037000	POWCR01_000054400	OG6_146132
PF3D7_0502700	PVP01_1032300	PocGH01_10039800	POWCR01_000214800	OG6_130911
PF3D7_0502600	PVP01_1032400	PocGH01_10039900	POWCR01_000214900	OG6_532906
PF3D7_1368400	PVP01_1103600	PocGH01_11012200	POWCR01_110006000	OG6_102551
PF3D7_1368300	PVP01_1103700	PocGH01_11012300	POWCR01_110006100	OG6_103559
NA	NA	PocGH01_06010800	POWCR01_060005900	OG6r7_373385
PF3D7_1368000	PVP01_1104000	PocGH01_11012600	POWCR01_110006400	OG6_146111
PF3D7_1367300	PVP01_1104700	PocGH01_11013300	POWCR01_110007100	OG6_110052
PF3D7_1366300	PVP01_1105700	PocGH01_11014300	POWCR01_110008200	OG5_162096
PF3D7_1366200	PVP01_1105800	PocGH01_11014400	POWCR01_110008300	OG6_160753
PF3D7_1365800	PVP01_1106200	PocGH01_11014800	POWCR01_110008700	OG6_532553
NA	NA	PocGH01_06011500	POWCR01_060006600	OG6r7_373422
PF3D7_1364400	PVP01_1107600	PocGH01_11016200	POWCR01_110010100	OG5_181184
PF3D7_1362600	PVP01_1109400	PocGH01_11018000	POWCR01_110011900	OG6_106389
PF3D7_1361800	PVP01_1110200	PocGH01_11018800	POWCR01_110012700	OG6_125523
PF3D7_1361500	PVP01_1110500	PocGH01_11019100	POWCR01_110013000	OG6_129725
PF3D7_1361300	PVP01_1110700	PocGH01_11019300	POWCR01_110013200	OG5_173868
PF3D7_1358200	PVP01_1113700	PocGH01_11022300	POWCR01_110016200	OG6r7_111836
PF3D7_1357600	PVP01_1114300	PocGH01_11022900	POWCR01_110016800	OG6_146114
PF3D7_1355600	PVP01_1116300	PocGH01_11024000	POWCR01_110018100	OG6_532740
PF3D7_0630800	PVP01_1118700	PocGH01_11026500	POWCR01_110020600	OG6_532898
PF3D7_0628400	PVP01_1121100	PocGH01_11028900	POWCR01_110023100	OG6_168022
PF3D7_0626600	PVP01_1122900	PocGH01_11030700	POWCR01_110024900	OG6_532501
PF3D7_0626200	PVP01_1123300	PocGH01_11031100	POWCR01_110025300	OG6_533496
PF3D7_0624300	PVP01_1125200	PocGH01_11033000	POWCR01_110027400	OG6_160729
PF3D7_0624100	PVP01_1125400	PocGH01_11033200	POWCR01_110027600	OG6_139511
PF3D7_0623600	PVP01_1125900	PocGH01_11033700	POWCR01_110028100	OG6_102013
PF3D7_0622700	PVP01_1126800	PocGH01_11034600	POWCR01_110028900	OG6_532712
PF3D7_0622400	PVP01_1127100	PocGH01_11034900	POWCR01_110029100	OG6_146105
PF3D7_0622000	PVP01_1127500	PocGH01_11035300	POWCR01_110029500	OG6_532557
PF3D7_0620600	PVP01_1128900	PocGH01_11036700	POWCR01_110030900	OG6_532324
PF3D7_0619800	PVP01_1129700	PocGH01_11037500	POWCR01_110031700	OG6r7_111835
PF3D7_0619700	PVP01_1129800	PocGH01_11037600	POWCR01_110031800	OG6_122229
PF3D7_0619200	PVP01_1130300	PocGH01_11038100	POWCR01_110032300	OG6r7_165827
PF3D7_0619100	PVP01_1130400	PocGH01_11038200	POWCR01_110032400	OG6_533239
PF3D7_0618200	PVP01_1131300	PocGH01_11039100	POWCR01_110033300	OG6_127995
PF3D7_0617300	PVP01_1131800	PocGH01_11039600	POWCR01_110033800	OG6_127996
PF3D7_0616900	PVP01_1132200	PocGH01_11040000	POWCR01_110034200	OG6r7_106759
PF3D7_0616400	PVP01_1132700	PocGH01_11040500	POWCR01_110034700	OG5_153846
PF3D7_0616100	PVP01_1133000	PocGH01_11040800	POWCR01_110035100	OG6_116055
PF3D7_0613000	PVP01_1136100	PocGH01_11043900	POWCR01_110038000	OG6_533163
PF3D7_0612000	PVP01_1137100	PocGH01_11044900	POWCR01_110039100	OG6_179331
PF3D7_0610700	PVP01_1138500	PocGH01_11046200	POWCR01_110040400	OG6_533260
PF3D7_0609000	PVP01_1139900	PocGH01_11047600	POWCR01_110041800	OG5_153848
PF3D7_0605200	PVP01_1143700	PocGH01_11051400	POWCR01_110045500	OG6_139472
PF3D7_0604900	PVP01_1144000	PocGH01_11051700	POWCR01_110045800	OG6_533036
PF3D7_0604500	PVP01_1144400	PocGH01_11052100	POWCR01_110046200	OG6r7_109732
PF3D7_1352000	PVP01_1202800	PocGH01_12011200	POWCR01_120006500	OG5_153324
PF3D7_1351200	PVP01_1203600	PocGH01_12012000	POWCR01_120007300	OG6_532723
PF3D7_1350600	PVP01_1204200	PocGH01_12012600	POWCR01_120007900	OG6_533659
NA	PVP01_1204800	PocGH01_12013200	POWCR01_120008500	OG6_532391
PF3D7_1349900	PVP01_1204900	PocGH01_12013300	POWCR01_120008600	OG6_532596
PF3D7_1349500	PVP01_1205300	PocGH01_12013700	POWCR01_120009000	OG5_151312
PF3D7_1349000	PVP01_1205800	PocGH01_12014200	POWCR01_120009400	OG6_532680
PF3D7_1345800	PVP01_1209000	PocGH01_12017300	POWCR01_120013100	OG6_533195
PF3D7_1345300	PVP01_1209500	PocGH01_12017800	POWCR01_120013600	OG6_533075
PF3D7_1343800	PVP01_1211000	PocGH01_12019300	POWCR01_120015000	OG6r7_367044
PF3D7_1343100	PVP01_1211700	PocGH01_12020000	POWCR01_120015700	OG6_532402
PF3D7_1340500	PVP01_1214300	PocGH01_12022600	POWCR01_120018200	OG6r7_100886
PF3D7_1340400	PVP01_1214400	PocGH01_12022700	POWCR01_120018300	OG6_532499
PF3D7_1338700	PVP01_1216000	PocGH01_12024300	POWCR01_120019900	OG6_171488
PF3D7_1338600	PVP01_1216100	PocGH01_12024400	POWCR01_120020000	OG6_532409
PF3D7_1337700	PVP01_1217000	PocGH01_12025300	POWCR01_120020900	OG6_134718
PF3D7_1336600	PVP01_1218100	PocGH01_12026400	POWCR01_120022000	OG6_179353
PF3D7_1336300	PVP01_1218300	PocGH01_12026800	POWCR01_120022300	OG5_160796
PF3D7_1336100	PVP01_1218500	PocGH01_12027000	POWCR01_120022500	OG6_160750
PF3D7_1335500	PVP01_1219100	PocGH01_12027600	POWCR01_120023100	OG6_145254
PF3D7_1333100	PVP01_1221600	PocGH01_12030000	POWCR01_120025800	OG5_205507
PF3D7_1332100	PVP01_1222600	PocGH01_12031000	POWCR01_120026800	OG6_113078
PF3D7_1331200	PVP01_1223400	PocGH01_12031800	POWCR01_120027700	OG6r7_105663
PF3D7_1330200	PVP01_1224300	PocGH01_12032700	POWCR01_000132100	OG6_149562
PF3D7_1328600	PVP01_1225800	PocGH01_12033800	POWCR01_120029300	OG6_533211
NA	NA	PocGH01_06019700	POWCR01_060014500	OG6r7_114807
PF3D7_1328000	PVP01_1226400	PocGH01_12034400	POWCR01_120029900	OG6r7_101221
NA	NA	PocGH01_06019900	POWCR01_060014700	OG6_100546
PF3D7_1327900	PVP01_1226500	PocGH01_12034500	POWCR01_120030000	OG6_532720
PF3D7_1327100	PVP01_1227300	PocGH01_12035300	POWCR01_120030800	OG6_154429
PF3D7_1327000	PVP01_1227400	PocGH01_12035400	POWCR01_120030900	OG6_532325
PF3D7_1326600	PVP01_1227800	PocGH01_12035800	POWCR01_120031300	OG5_160667
PF3D7_1326000	PVP01_1228500	PocGH01_12036500	POWCR01_120032000	OG6_160749
PF3D7_1325700	PVP01_1228900	PocGH01_12036900	POWCR01_120032400	OG6_159559
NA	NA	PocGH01_06020700	POWCR01_060015500	OG6_104526
PF3D7_1325500	PVP01_1229100	PocGH01_12037100	POWCR01_120032600	OG6_215370
PF3D7_1322900	PVP01_1231700	PocGH01_12039700	POWCR01_120035300	OG6_146126
PF3D7_1322800	PVP01_1231800	PocGH01_12039800	POWCR01_120035400	OG6_139450
PF3D7_1322200	PVP01_1232400	PocGH01_12040400	POWCR01_120036100	OG5_160934
PF3D7_1472800	PVP01_1234000	PocGH01_12042000	POWCR01_120037600	OG6_533055
PF3D7_1472300	PVP01_1234500	PocGH01_12042500	POWCR01_120038100	OG6_126773
NA	NA	PocGH01_06021600	POWCR01_060016400	OG6_533102
PF3D7_1471500	PVP01_1235300	PocGH01_12043300	POWCR01_120038800	OG6_145838
PF3D7_1470100	PVP01_1236700	PocGH01_12044700	POWCR01_120040200	OG5_160973
NA	PVP01_1236900	PocGH01_12044900	POWCR01_120040400	OG6_105134
PF3D7_1469100	PVP01_1237700	PocGH01_12045700	POWCR01_120041100	OG6_533148
NA	NA	PocGH01_06022100	POWCR01_060016900	OG6_533023
PF3D7_1468900	PVP01_1237900	PocGH01_12045900	POWCR01_120041300	OG6_533723
NA	PVP01_1240300	PocGH01_12048300	POWCR01_120043700	OG6_533212
NA	NA	PocGH01_06022500	POWCR01_060017300	OG6_532907
PF3D7_1466000	PVP01_1240800	PocGH01_12048800	POWCR01_120044400	OG6_158488
PF3D7_1465600	PVP01_1241200	PocGH01_12049200	POWCR01_120044800	OG6_532643
PF3D7_1465400	PVP01_1241400	PocGH01_12049400	POWCR01_120045000	OG6_179360
PF3D7_1464800	PVP01_1242000	PocGH01_12050000	POWCR01_120045600	OG6_105180
PF3D7_1463900	PVP01_1242900	PocGH01_12050900	POWCR01_120046400	OG6_134719
NA	NA	PocGH01_06023100	POWCR01_060017900	OG6_100085
NA	PVP01_1243700	PocGH01_12051700	POWCR01_120047200	OG6r7_105639
PF3D7_1462500	PVP01_1244300	PocGH01_12052300	POWCR01_120047800	OG6_105954
PF3D7_1461000	PVP01_1245800	PocGH01_12053800	POWCR01_120048400	OG6_532836
PF3D7_1460200	PVP01_1246600	PocGH01_12054600	POWCR01_120049200	OG6_139475
PF3D7_1458200	PVP01_1248700	PocGH01_12056600	POWCR01_120051300	OG6_533377
NA	NA	PocGH01_06023700	POWCR01_060018500	OG6_139376
PF3D7_1454900	PVP01_1252100	PocGH01_12060000	POWCR01_120054700	OG6_109961
PF3D7_1453300	PVP01_1253700	PocGH01_12061600	POWCR01_120056300	OG6_103811
PF3D7_1453200	PVP01_1253800	PocGH01_12061700	POWCR01_120056400	OG6_532908
PF3D7_1453000	PVP01_1254000	PocGH01_12061900	POWCR01_120056600	OG6r7_120602
PF3D7_1452900	PVP01_1254100	PocGH01_12062000	POWCR01_120056700	OG6_146153
PF3D7_1452800	PVP01_1254200	PocGH01_12062100	POWCR01_120056800	OG6_116079
PF3D7_1452600	PVP01_1254400	PocGH01_12062300	POWCR01_120057000	OG6r7_104046
PF3D7_1451200	PVP01_1255800	PocGH01_12063700	POWCR01_120058300	OG6r7_373346
PF3D7_1447700	PVP01_1259300	PocGH01_12067100	POWCR01_120061800	OG6_108921
PF3D7_1447600	PVP01_1259400	PocGH01_12067200	POWCR01_120061900	OG6_179358
PF3D7_1447500	PVP01_1259500	PocGH01_12067300	POWCR01_120062000	OG6_533757
PF3D7_1447400	PVP01_1259600	PocGH01_12067400	POWCR01_120062100	OG6_533648
PF3D7_1445800	PVP01_1261200	PocGH01_12069000	POWCR01_120063700	OG5_165420
PF3D7_1445700	PVP01_1261300	PocGH01_12069100	POWCR01_120063800	OG6_532715
PF3D7_1444700	PVP01_1262300	PocGH01_12070100	POWCR01_120064800	OG6_532314
PF3D7_1444100	PVP01_1262900	PocGH01_12070700	POWCR01_120065400	OG5_144757
PF3D7_1444000	PVP01_1263000	PocGH01_12070800	POWCR01_120065500	OG6_533250
NA	PVP01_1264300	PocGH01_12072100	POWCR01_120066800	OG6r7_105685
PF3D7_1441500	PVP01_1265500	PocGH01_12073300	POWCR01_120068000	OG6_533720
PF3D7_1440600	PVP01_1266400	PocGH01_12074200	POWCR01_120011000	OG6_533752
PF3D7_1439600	PVP01_1267400	PocGH01_12075200	POWCR01_120010000	OG6_160756
PF3D7_1439300	PVP01_1267700	PocGH01_12075500	POWCR01_120068400	OG6_103990
PF3D7_1204000	PVP01_1303200	PocGH01_13014000	POWCR01_130010800	OG6_118129
PF3D7_1204500	PVP01_1303700	PocGH01_13014500	POWCR01_130011200	OG6_158754
PF3D7_1204700	PVP01_1303900	PocGH01_13014700	POWCR01_130011400	OG6_160741
PF3D7_1206800	PVP01_1305900	PocGH01_13016700	POWCR01_130013300	OG6_533095
PF3D7_1207300	PVP01_1306400	PocGH01_13017200	POWCR01_130013800	OG6_533597
PF3D7_1208100	PVP01_1307200	PocGH01_13018000	POWCR01_130014600	OG6_532702
PF3D7_1209700	PVP01_1308800	PocGH01_13019600	POWCR01_130016100	OG6_156450
PF3D7_1210300	PVP01_1309500	PocGH01_13020300	POWCR01_130016800	OG6_533393
PF3D7_1437300	PVP01_1312200	PocGH01_13023000	POWCR01_130019600	OG6_533456
PF3D7_1034600	NA	PocGH01_06027600	POWCR01_060022700	OG6r7_111951
PF3D7_1433400	PVP01_1316100	PocGH01_13026900	POWCR01_130023600	OG6_116069
PF3D7_1430000	PVP01_1319400	PocGH01_13030200	POWCR01_130026900	OG6_109745
NA	PVP01_1321600	PocGH01_13032400	POWCR01_130029100	OG6_532835
PF3D7_1425700	PVP01_1323600	PocGH01_13034300	POWCR01_130031000	OG6_533072
NA	NA	PocGH01_06028100	POWCR01_060023200	OG6r7_373335
NA	NA	PocGH01_06028500	POWCR01_060023600	OG6r7_104035
NA	NA	PocGH01_06028800	POWCR01_060023900	OG6_139513
NA	PVP01_1325600	PocGH01_13036500	POWCR01_130033200	OG6r7_104733
PF3D7_1421600	PVP01_1327300	PocGH01_13038200	POWCR01_130034800	OG6r7_373383
PF3D7_1419600	PVP01_1329300	PocGH01_13040200	POWCR01_130036900	OG6_532588
PF3D7_1418200	PVP01_1330700	PocGH01_13041600	POWCR01_130038300	OG6_533692
PF3D7_1417700	PVP01_1331200	PocGH01_13042100	POWCR01_130038800	OG6_127993
PF3D7_1416700	PVP01_1332200	PocGH01_13043100	POWCR01_130039800	OG6_215377
PF3D7_1416000	PVP01_1332900	PocGH01_13043800	POWCR01_130040500	OG6_532789
PF3D7_1415500	PVP01_1333400	PocGH01_13044300	POWCR01_130041000	OG6r7_121958
PF3D7_1413100	PVP01_1335800	PocGH01_13046700	POWCR01_130043400	OG6_533719
PF3D7_1412400	PVP01_1336500	PocGH01_13047400	POWCR01_130044100	OG6_101979
PF3D7_1411800	PVP01_1337100	PocGH01_13048000	POWCR01_130044700	OG6_532750
NA	NA	PocGH01_06030200	POWCR01_060025200	OG6_135490
PF3D7_1411500	PVP01_1337400	PocGH01_13048300	POWCR01_130045000	OG6r7_167308
PF3D7_1409400	PVP01_1339600	PocGH01_13050500	POWCR01_130047400	OG6_130932
NA	NA	PocGH01_07010200	POWCR01_070005200	OG5_130526
NA	NA	PocGH01_07010300	POWCR01_070005300	OG6_533117
PF3D7_1408700	PVP01_1340300	PocGH01_13051200	POWCR01_130048100	OG5_156196
PF3D7_1403500	PVP01_1345300	PocGH01_13056100	POWCR01_130053000	OG6_103386
PF3D7_1403000	PVP01_1345800	PocGH01_13056600	POWCR01_130053500	OG6_532861
PF3D7_1402000	PVP01_1346800	PocGH01_13057600	POWCR01_130054500	OG6_103741
PF3D7_1401900	PVP01_1346900	PocGH01_13057700	POWCR01_130054600	OG6_122774
NA	NA	PocGH01_07011100	POWCR01_070006100	OG6_100108
PF3D7_1303000	PVP01_1403900	PocGH01_14011000	POWCR01_140005700	OG6_146157
PF3D7_1303700	PVP01_1404600	PocGH01_14011700	POWCR01_140006400	OG5_166107
PF3D7_1303800	PVP01_1404700	PocGH01_14011800	POWCR01_140006500	OG6r7_390068
PF3D7_1306700	PVP01_1407600	PocGH01_14014800	POWCR01_140009500	OG5_165542
PF3D7_1307400	PVP01_1408300	PocGH01_14015500	POWCR01_140010200	OG6_116784
PF3D7_1308400	PVP01_1409400	PocGH01_14016500	POWCR01_140011200	OG6_111663
PF3D7_1310200	PVP01_1411200	PocGH01_14018300	POWCR01_140013000	OG6_532718
PF3D7_1310400	PVP01_1411400	PocGH01_14018500	POWCR01_140013200	OG5_159921
PF3D7_1310800	PVP01_1411800	PocGH01_14018900	POWCR01_140013600	OG6_101869
PF3D7_1313800	PVP01_1414700	PocGH01_14021900	POWCR01_000026000	OG5_157767
PF3D7_1315500	PVP01_1416400	PocGH01_14023600	POWCR01_140018100	OG6_146149
PF3D7_1316300	PVP01_1417200	PocGH01_14024400	POWCR01_140018900	OG6_533771
PF3D7_1317500	PVP01_1418400	PocGH01_14025600	POWCR01_140020100	OG6_160747
PF3D7_1317600	PVP01_1418500	PocGH01_14025700	POWCR01_140020200	OG6_533057
PF3D7_1318300	PVP01_1419200	PocGH01_14026400	POWCR01_140020900	OG6r7_101986
PF3D7_1318500	PVP01_1419400	PocGH01_14026600	POWCR01_140021100	OG6_104624
PF3D7_1319400	PVP01_1420300	PocGH01_14027500	POWCR01_140022000	OG6_146143
NA	NA	PocGH01_07013100	POWCR01_070008100	OG6_102211
PF3D7_1319500	PVP01_1420400	PocGH01_14027600	POWCR01_140022100	OG6_149561
PF3D7_1319600	PVP01_1420500	PocGH01_14027700	POWCR01_140022200	OG6r7_101671
PF3D7_1321000	PVP01_1421800	PocGH01_14029000	POWCR01_140023400	OG6r7_105557
PF3D7_1321100	PVP01_1421900	PocGH01_14029100	POWCR01_140023500	OG5_161142
PF3D7_0713700	PVP01_1422800	PocGH01_14030000	POWCR01_140024300	OG6_533635
PF3D7_0715200	PVP01_1424300	PocGH01_14031500	POWCR01_140025600	OG6r7_108047
PF3D7_0715700	PVP01_1424800	PocGH01_14032000	POWCR01_140026100	OG6_146173
NA	PVP01_1425600	PocGH01_14032800	POWCR01_140027200	OG6r7_104741
PF3D7_0814500	PVP01_1425800	PocGH01_14033000	POWCR01_140027400	OG6r7_111839
PF3D7_0814100	PVP01_1426200	PocGH01_14033400	POWCR01_140027800	OG6_533392
PF3D7_0813400	PVP01_1426900	PocGH01_14034100	POWCR01_140028500	OG6r7_102702
PF3D7_0812800	PVP01_1427400	PocGH01_14034700	POWCR01_140029100	OG6_107357
PF3D7_0810700	PVP01_1429600	PocGH01_14036900	POWCR01_140031300	OG6_532734
PF3D7_1214000	PVP01_1432800	PocGH01_14040100	POWCR01_140034400	OG6_160743
PF3D7_1215500	PVP01_1434300	PocGH01_14041600	POWCR01_140035800	OG6_107227
PF3D7_1217000	PVP01_1435800	PocGH01_14043100	POWCR01_140037500	OG6_532552
PF3D7_1218100	PVP01_1436900	PocGH01_14044100	POWCR01_140038600	OG6_533624
PF3D7_1218200	PVP01_1437000	PocGH01_14044400	POWCR01_140038700	OG6r7_109484
PF3D7_1220200	PVP01_1438600	PocGH01_14046000	POWCR01_140040200	OG6r7_100542
NA	NA	PocGH01_07015800	POWCR01_070010600	OG6_108396
PF3D7_1221100	PVP01_1439400	PocGH01_14046800	POWCR01_140041000	OG6_533319
NA	PVP01_1439500	PocGH01_14046900	POWCR01_140041100	OG6_533227
PF3D7_1221500	PVP01_1439800	PocGH01_14047200	POWCR01_140041400	OG6_160744
PF3D7_1221800	PVP01_1440100	PocGH01_14047500	POWCR01_140041700	OG6_134710
PF3D7_1222800	PVP01_1441000	PocGH01_14048500	POWCR01_140042700	OG6_104732
PF3D7_1223600	PVP01_1441800	PocGH01_14049300	POWCR01_140043500	OG6r7_112011
PF3D7_1225200	PVP01_1443400	PocGH01_14050900	POWCR01_140045100	OG6r7_167626
PF3D7_1226400	PVP01_1444600	PocGH01_14052100	POWCR01_140046400	OG6_136524
PF3D7_1228700	PVP01_1446900	PocGH01_14054400	POWCR01_140048700	OG6_159024
PF3D7_1230000	PVP01_1448200	PocGH01_14055700	POWCR01_140050100	OG5_165338
PF3D7_1231700	PVP01_1449900	PocGH01_14057400	POWCR01_140051800	OG6_179347
PF3D7_1232700	PVP01_1450900	PocGH01_14058400	POWCR01_140052800	OG6_121865
PF3D7_1233400	PVP01_1451600	PocGH01_14059100	POWCR01_140053400	OG5_167493
PF3D7_1234900	PVP01_1453000	PocGH01_14060500	POWCR01_140054900	OG6_109693
PF3D7_1236900	PVP01_1455000	PocGH01_14062500	POWCR01_140056800	OG6_106694
PF3D7_1237300	PVP01_1455400	PocGH01_14062900	POWCR01_140057200	OG6_533133
PF3D7_1238400	PVP01_1456500	PocGH01_14064000	POWCR01_140058300	OG6_132923
PF3D7_1239800	PVP01_1457900	PocGH01_14065400	POWCR01_140059700	OG5_126585
PF3D7_1242300	PVP01_1459400	PocGH01_14066900	POWCR01_140061200	OG6_533254
PF3D7_1243200	PVP01_1460300	PocGH01_14067800	POWCR01_140062100	OG6_532522
PF3D7_1244400	PVP01_1461500	PocGH01_14069000	POWCR01_140063200	OG6r7_121861
PF3D7_1244700	PVP01_1461800	PocGH01_14069300	POWCR01_140063500	OG5_133358
PF3D7_1245500	PVP01_1462600	PocGH01_14070100	POWCR01_140064300	OG6_533748
PF3D7_1246000	PVP01_1463000	PocGH01_14070500	POWCR01_140064600	OG6_103482
PF3D7_1249400	PVP01_1466500	PocGH01_14073900	POWCR01_140068100	OG6_152219
NA	NA	PocGH01_07019000	POWCR01_070013800	OG6_167111
PF3D7_1251000	PVP01_1468100	PocGH01_14075500	POWCR01_140069600	OG6_215366
NA	PVP01_1469300	PocGH01_14076800	POWCR01_140070900	OG5_243474
PF3D7_1448200	PVP01_1258800	PocGH01_12066600	POWCR01_120061300	OG5_153274
PF3D7_0416900	PVP01_0526300	PocGH01_00016600	POWCR01_000158400	OG5_156800
NA	PVP01_1402600	PocGH01_00080600	POWCR01_000064100	OG6r7_104794
PF3D7_1329800	PVP01_1224700	PocGH01_00109100	POWCR01_000132500	OG6_127564
PF3D7_0304300	PVP01_0835900	PocGH01_00238800	POWCR01_000063500	OG5_165444
PF3D7_1248600	PVP01_1465700	PocGH01_00239500	POWCR01_140067400	OG6_156448
NA	PVP01_0102600	PocGH01_01010100	POWCR01_010005000	OG6_533511
NA	NA	PocGH01_07020100	POWCR01_070014900	OG5_173822
PF3D7_0703000	PVP01_0103200	PocGH01_01010800	POWCR01_010005700	OG6r7_107844
PF3D7_0703100	PVP01_0103300	PocGH01_01010900	POWCR01_010005800	OG6_102398
PF3D7_0703200	PVP01_0103400	PocGH01_01011000	POWCR01_010005900	OG5_163866
PF3D7_0703300	PVP01_0103500	PocGH01_01011100	POWCR01_010006000	OG6_532378
PF3D7_0703400	PVP01_0103600	PocGH01_01011200	POWCR01_010006100	OG6_533132
PF3D7_0703700	PVP01_0103900	PocGH01_01011500	POWCR01_010006400	OG6_533711
PF3D7_0703800	PVP01_0104000	PocGH01_01011600	POWCR01_010006500	OG6r7_165822
PF3D7_0703900	PVP01_0104100	PocGH01_01011700	POWCR01_010006600	OG5_157845
PF3D7_0704000	PVP01_0104200	PocGH01_01011800	POWCR01_010006700	OG6r7_100555
PF3D7_0704800	PVP01_0105000	PocGH01_01012600	POWCR01_010007600	OG5_165467
PF3D7_0705100	PVP01_0105300	PocGH01_01012900	POWCR01_010007900	OG5_167126
PF3D7_0705200	PVP01_0105400	PocGH01_01013000	POWCR01_010008000	OG6r7_115425
PF3D7_0706600	PVP01_0106800	PocGH01_01014400	POWCR01_010009300	OG6_533031
PF3D7_0707200	PVP01_0107400	PocGH01_01015000	POWCR01_010009900	OG6r7_365360
PF3D7_0708200	PVP01_0108500	PocGH01_01016100	POWCR01_010011000	OG6r7_167400
PF3D7_0709500	PVP01_0109800	PocGH01_01017400	POWCR01_010012300	OG6_532583
PF3D7_0710100	PVP01_0110500	PocGH01_01018100	POWCR01_010013200	OG6_533083
PF3D7_0710500	PVP01_0110900	PocGH01_01018500	POWCR01_010013600	OG6_139507
PF3D7_0710800	PVP01_0111200	PocGH01_01018800	POWCR01_010013900	OG6r7_121603
PF3D7_0711200	PVP01_0111600	PocGH01_01019200	POWCR01_010014400	OG5_166187
PF3D7_0808000	PVP01_0112400	PocGH01_01020100	POWCR01_010015200	OG5_160342
PF3D7_0807400	PVP01_0113000	PocGH01_01020700	POWCR01_010015800	OG6_102109
PF3D7_0806100	PVP01_0114400	PocGH01_01022100	POWCR01_010017100	OG6r7_102287
PF3D7_0805800	PVP01_0114700	PocGH01_01022400	POWCR01_010017400	OG6_533617
PF3D7_0805300	PVP01_0115200	PocGH01_01022900	POWCR01_010017900	OG6r7_101650
PF3D7_0805100	PVP01_0115400	PocGH01_01023100	POWCR01_010018100	OG6_533481
PF3D7_0802900	PVP01_0117300	PocGH01_01025000	POWCR01_010020000	OG6_533186
PF3D7_0802400	PVP01_0117800	PocGH01_01025400	POWCR01_010020400	OG5_167349
PF3D7_0112100	PVP01_0203100	PocGH01_02010300	POWCR01_020005100	OG6_532648
NA	PVP01_0203600	PocGH01_02010800	POWCR01_020005600	OG6_532403
PF3D7_0111400	PVP01_0203800	PocGH01_02011000	POWCR01_020005800	OG6r7_106748
PF3D7_0110000	PVP01_0205000	PocGH01_02012200	POWCR01_020007000	OG6_532923
NA	PVP01_0205100	PocGH01_02012300	POWCR01_020007100	OG6_149545
NA	NA	PocGH01_07024200	POWCR01_070018800	OG6_533717
PF3D7_0108100	PVP01_0206800	PocGH01_02014000	POWCR01_020008700	OG6_139434
PF3D7_0107900	PVP01_0207000	PocGH01_02014200	POWCR01_020008900	OG6_532383
PF3D7_0107400	PVP01_0207500	PocGH01_02014700	POWCR01_020009500	OG6_139433
PF3D7_0107100	PVP01_0207700	PocGH01_02014900	POWCR01_020009700	OG6r7_115504
PF3D7_0106200	PVP01_0208600	PocGH01_02015800	POWCR01_020010500	OG6_533672
PF3D7_0105600	PVP01_0209200	PocGH01_02016400	POWCR01_020011100	OG6_105981
NA	NA	PocGH01_07025000	POWCR01_070019600	OG6_100085
PF3D7_0105500	PVP01_0209300	PocGH01_02016500	POWCR01_020011200	OG6_139478
NA	NA	PocGH01_07025300	POWCR01_070019900	OG6_100083
PF3D7_0105100	PVP01_0209700	PocGH01_02016900	POWCR01_020011600	OG6_160718
PF3D7_0104600	PVP01_0210100	PocGH01_02017300	POWCR01_020011900	OG6r7_102732
PF3D7_0102800	PVP01_0211900	PocGH01_02019100	POWCR01_020013700	OG6r7_103258
PF3D7_0726600	PVP01_0212300	PocGH01_02019500	POWCR01_020014100	OG6r7_167285
PF3D7_0727100	PVP01_0212800	PocGH01_02020000	POWCR01_020014600	OG6r7_131686
PF3D7_0727500	PVP01_0213200	PocGH01_02020400	POWCR01_020015000	OG5_157735
PF3D7_0918700	PVP01_0717100	PocGH01_07026100	POWCR01_070020700	NO_GROUP
PF3D7_0727700	PVP01_0213400	PocGH01_02020600	POWCR01_020015200	OG5_166519
PF3D7_0728300	PVP01_0214000	PocGH01_02021200	POWCR01_020015800	OG6_137119
PF3D7_0729100	PVP01_0214800	PocGH01_02022000	POWCR01_020016400	OG6_105441
PF3D7_0729600	PVP01_0215300	PocGH01_02022500	POWCR01_020016900	OG6_133979
PF3D7_0729700	PVP01_0215400	PocGH01_02022600	POWCR01_020017000	OG6_156390
PF3D7_0730000	PVP01_0215700	PocGH01_02022900	POWCR01_020017300	OG6_160732
PF3D7_0730400	PVP01_0216100	PocGH01_02023300	POWCR01_020017700	OG6_130691
PF3D7_0403400	PVP01_0302600	PocGH01_03010700	POWCR01_030006000	OG6r7_102284
NA	PVP01_0302800	PocGH01_03010900	POWCR01_030006200	OG6r7_100556
PF3D7_0403600	PVP01_0302900	PocGH01_03011000	POWCR01_030006300	OG6r7_101983
PF3D7_0404000	PVP01_0303300	PocGH01_03011400	POWCR01_030006800	OG6_533213
PF3D7_0404200	PVP01_0303500	PocGH01_03011600	POWCR01_030007000	OG6_100402
PF3D7_0404800	PVP01_0304200	PocGH01_03012300	POWCR01_030007700	OG6_533678
PF3D7_0405500	PVP01_0304900	PocGH01_03013000	POWCR01_030008400	OG6_532745
PF3D7_0405600	PVP01_0305000	PocGH01_03013100	POWCR01_030008500	OG6_130370
PF3D7_0405800	PVP01_0305200	PocGH01_03013300	POWCR01_030008700	OG6_155288
PF3D7_0406000	PVP01_0305400	PocGH01_03013500	POWCR01_030008900	OG5_156793
PF3D7_0406500	PVP01_0305800	PocGH01_03013900	POWCR01_030009300	OG5_165578
PF3D7_0406800	PVP01_0306100	PocGH01_03014200	POWCR01_030009600	OG6_137035
PF3D7_0407800	PVP01_0307100	PocGH01_03015200	POWCR01_030010600	OG6r7_109665
PF3D7_0408000	PVP01_0307300	PocGH01_03015400	POWCR01_030010800	OG6_533100
PF3D7_0408800	PVP01_0308100	PocGH01_03016200	POWCR01_030011700	OG6_533291
PF3D7_0409300	PVP01_0308600	PocGH01_03016700	POWCR01_030012200	OG6_100611
PF3D7_0410500	PVP01_0309800	PocGH01_03017900	POWCR01_030013400	OG6_104556
PF3D7_0410600	PVP01_0309900	PocGH01_03018000	POWCR01_030013500	OG6_103411
PF3D7_0410800	PVP01_0310100	PocGH01_03018200	POWCR01_030013700	OG6r7_109726
PF3D7_0411100	PVP01_0310400	PocGH01_03018500	POWCR01_030014100	OG6_103782
PF3D7_0411200	PVP01_0310500	PocGH01_03018600	POWCR01_030014200	OG6_532714
PF3D7_0411300	PVP01_0310600	PocGH01_03018700	POWCR01_030014300	OG6r7_167618
PF3D7_0412200	PVP01_0311600	PocGH01_03019700	POWCR01_030015400	OG6_533606
PF3D7_0716200	PVP01_0312000	PocGH01_03020100	POWCR01_030015800	OG5_129167
PF3D7_0716700	PVP01_0312500	PocGH01_03020600	POWCR01_030016300	OG6r7_105658
PF3D7_0717200	PVP01_0313000	PocGH01_03021100	POWCR01_030016800	OG5_167085
PF3D7_0717600	PVP01_0313400	PocGH01_03021500	POWCR01_030017200	OG6_119267
PF3D7_0718700	PVP01_0314400	PocGH01_03022500	POWCR01_030018300	OG6_533066
PF3D7_0719000	PVP01_0314700	PocGH01_03022800	POWCR01_030018600	OG6_157596
PF3D7_0719400	PVP01_0315100	PocGH01_03023200	POWCR01_030019000	OG5_165248
PF3D7_0719800	PVP01_0315500	PocGH01_03023600	POWCR01_030019400	OG6_139451
PF3D7_0720200	PVP01_0315900	PocGH01_03024000	POWCR01_030019800	OG6_179332
PF3D7_0720300	PVP01_0316000	PocGH01_03024100	POWCR01_030019900	OG6_532520
PF3D7_0721100	PVP01_0316800	PocGH01_03024900	POWCR01_030020600	OG6_134695
PF3D7_0721200	PVP01_0316900	PocGH01_03025000	POWCR01_030020700	OG6r7_131700
NA	NA	PocGH01_07031200	POWCR01_070025900	OG6_100956
PF3D7_0721800	PVP01_0317500	PocGH01_03025600	POWCR01_030021300	OG6_139491
PF3D7_0722000	PVP01_0317700	PocGH01_03025800	POWCR01_030021500	OG6r7_371157
PF3D7_0722800	PVP01_0318500	PocGH01_03026300	POWCR01_030022000	OG6_139453
PF3D7_0723300	PVP01_0319000	PocGH01_03026800	POWCR01_030022500	OG6_126635
PF3D7_0723900	PVP01_0319600	PocGH01_03027400	POWCR01_030023100	OG5_150532
PF3D7_0724500	PVP01_0320200	PocGH01_03028000	POWCR01_030023700	OG6_533443
PF3D7_0725300	PVP01_0321000	PocGH01_03028800	POWCR01_030024500	OG6_171476
NA	PVP01_0405700	PocGH01_04010900	POWCR01_040006900	OG6_215317
PF3D7_0217900	PVP01_0407100	PocGH01_04012300	POWCR01_040008200	OG6_102325
NA	PVP01_0407800	PocGH01_04013000	POWCR01_040008900	OG6r7_109481
PF3D7_0216800	PVP01_0408200	PocGH01_04013400	POWCR01_040009300	OG5_140543
PF3D7_0216500	PVP01_0408500	PocGH01_04013700	POWCR01_040009600	OG6r7_134731
PF3D7_0216300	PVP01_0408700	PocGH01_04013900	POWCR01_040009800	OG6r7_109749
PF3D7_0216200	PVP01_0408800	PocGH01_04014000	POWCR01_040009900	OG6r7_371153
PF3D7_0215500	PVP01_0409500	PocGH01_04014700	POWCR01_040010600	OG6r7_100874
PF3D7_0215200	PVP01_0409700	PocGH01_04014900	POWCR01_040010800	OG6_106172
PF3D7_0214700	PVP01_0410200	PocGH01_04015400	POWCR01_040011300	OG6_532815
PF3D7_0213800	PVP01_0411100	PocGH01_04016300	POWCR01_040012200	OG6_158724
PF3D7_0212500	PVP01_0412400	PocGH01_04017600	POWCR01_040013300	OG5_157148
NA	NA	PocGH01_07034200	POWCR01_070028600	OG6r7_104019
PF3D7_0211100	PVP01_0413900	PocGH01_04019100	POWCR01_040014800	OG6_533160
PF3D7_0210900	PVP01_0414000	PocGH01_04019200	POWCR01_040014900	OG6_532396
PF3D7_0210800	PVP01_0414100	PocGH01_04019300	POWCR01_040015000	OG6_533710
PF3D7_0210600	PVP01_0414300	PocGH01_04019500	POWCR01_040015200	OG6_120245
PF3D7_0210500	PVP01_0414400	PocGH01_04019600	POWCR01_040015300	OG6r7_109483
NA	PVP01_0415300	PocGH01_04020500	POWCR01_040016200	OG6r7_105675
PF3D7_0208800	PVP01_0416000	PocGH01_04021200	POWCR01_040016900	OG6_533623
PF3D7_0208300	PVP01_0416500	PocGH01_04021700	POWCR01_040017400	OG6r7_106788
PF3D7_0207100	PVP01_0418200	PocGH01_04022900	POWCR01_040018500	OG5_154443
PF3D7_0206500	PVP01_0418700	PocGH01_04023400	POWCR01_040019000	OG6r7_373402
PF3D7_0205800	PVP01_0419300	PocGH01_04024000	POWCR01_040019600	OG6_110240
PF3D7_0204600	PVP01_0420500	PocGH01_04025200	POWCR01_040020800	OG6_533505
NA	NA	PocGH01_07036000	POWCR01_070030300	OG5_165492
PF3D7_0204300	PVP01_0420800	PocGH01_04025500	POWCR01_040021000	OG5_167004
PF3D7_0928700	NA	PocGH01_07036200	POWCR01_070030500	OG5_147539
PF3D7_0204200	PVP01_0420900	PocGH01_04025600	POWCR01_040021100	OG6_142647
PF3D7_0203600	PVP01_0421500	PocGH01_04026200	POWCR01_040021700	OG6_533151
PF3D7_0203200	PVP01_0421900	PocGH01_04026600	POWCR01_040022100	OG5_153627
PF3D7_0202800	PVP01_0422300	PocGH01_04027000	POWCR01_040022400	OG6_533662
NA	PVP01_0503900	PocGH01_05010700	POWCR01_050006100	OG6r7_167822
PF3D7_0829000	PVP01_0505400	PocGH01_05011900	POWCR01_050007300	OG6r7_104796
PF3D7_0828900	PVP01_0505500	PocGH01_05012000	POWCR01_050007400	OG6_126637
PF3D7_0828700	PVP01_0505700	PocGH01_05012200	POWCR01_050007600	OG6_103837
PF3D7_0828300	PVP01_0506100	PocGH01_05012600	POWCR01_050008000	OG6_114899
PF3D7_0828100	PVP01_0506300	PocGH01_05012800	POWCR01_050008200	OG6_533236
PF3D7_0827400	PVP01_0507000	PocGH01_05013500	POWCR01_050008900	OG6_160733
NA	PVP01_0508400	PocGH01_05015000	POWCR01_050010400	OG6r7_101111
PF3D7_0825800	PVP01_0508500	PocGH01_05015100	POWCR01_050010500	OG6_146166
PF3D7_0824900	PVP01_0509400	PocGH01_05016000	POWCR01_050011300	OG6_532549
PF3D7_0824500	PVP01_0509800	PocGH01_05016400	POWCR01_050011700	OG6_139471
PF3D7_0824200	PVP01_0510100	PocGH01_05016700	POWCR01_050012000	OG6_533253
PF3D7_0824000	PVP01_0510300	PocGH01_05016800	POWCR01_050012200	OG6r7_108011
PF3D7_0822900	PVP01_0511400	PocGH01_05017900	POWCR01_050013300	OG6_130134
PF3D7_0822700	PVP01_0511600	PocGH01_05018100	POWCR01_050013500	OG6_533198
NA	PVP01_0512900	PocGH01_05019500	POWCR01_050014700	OG5_184633
PF3D7_0821200	PVP01_0513100	PocGH01_05019700	POWCR01_050014900	OG6_118066
PF3D7_0820400	PVP01_0513900	PocGH01_05020400	POWCR01_050015600	OG5_167107
PF3D7_0819700	PVP01_0514600	PocGH01_05021100	POWCR01_050016300	OG5_165380
PF3D7_0819600	PVP01_0514700	PocGH01_05021200	POWCR01_050016400	OG6_146115
PF3D7_0819300	PVP01_0515000	PocGH01_05021500	POWCR01_050016700	OG6_533052
PF3D7_0817600	PVP01_0517700	PocGH01_05023300	POWCR01_050018400	OG6_533203
PF3D7_0817200	PVP01_0518100	PocGH01_05023700	POWCR01_050018900	OG6r7_133343
PF3D7_0815500	PVP01_0519800	PocGH01_05025400	POWCR01_050020600	OG6r7_158894
PF3D7_0815400	PVP01_0519900	PocGH01_05025500	POWCR01_050020700	OG6_134712
PF3D7_0414600	PVP01_0521100	PocGH01_05026700	POWCR01_050021900	OG6_134705
PF3D7_0415200	PVP01_0521700	PocGH01_05027300	POWCR01_050022500	OG6r7_121955
PF3D7_0417700	PVP01_0527100	PocGH01_05028900	POWCR01_050023900	OG6r7_103261
PF3D7_0418400	PVP01_0527800	PocGH01_05029600	POWCR01_050024600	OG6_533625
NA	NA	PocGH01_07040400	POWCR01_070034700	OG5_159755
NA	NA	PocGH01_07040600	POWCR01_070034900	OG6_533432
PF3D7_0419400	PVP01_0528800	PocGH01_05030600	POWCR01_050025600	OG5_165935
PF3D7_0420600	PVP01_0530100	PocGH01_05031900	POWCR01_050026900	OG5_172402
PF3D7_0422600	PVP01_0531100	PocGH01_05032900	POWCR01_050027800	OG6_532833
PF3D7_0423600	PVP01_0532100	PocGH01_05033900	POWCR01_050028800	OG6r7_115628
NA	PVP01_0532200	PocGH01_05034000	POWCR01_050028900	OG6r7_111945
PF3D7_1017500	PVP01_0602700	PocGH01_06010600	POWCR01_060005600	OG6_533064
PF3D7_1018100	PVP01_0603300	PocGH01_06011200	POWCR01_060006300	OG6_532344
PF3D7_1018900	PVP01_0604100	PocGH01_06012000	POWCR01_060007000	OG6r7_115421
PF3D7_1019200	PVP01_0604400	PocGH01_06012300	POWCR01_060007300	OG6_532782
PF3D7_1019600	PVP01_0604800	PocGH01_06012700	POWCR01_060007700	OG6r7_111580
PF3D7_1020200	PVP01_0605400	PocGH01_06013300	POWCR01_060008300	OG6_532885
PF3D7_1020500	PVP01_0605700	PocGH01_06013600	POWCR01_060008600	OG6_129401
PF3D7_1021100	PVP01_0606300	PocGH01_06014200	POWCR01_060009200	OG6r7_121607
PF3D7_1021200	PVP01_0606400	PocGH01_06014300	POWCR01_060009300	OG6_533017
PF3D7_1022100	PVP01_0607300	PocGH01_06015200	POWCR01_060010200	OG6_102864
PF3D7_1022200	PVP01_0607400	PocGH01_06015300	POWCR01_060010300	OG6_532912
PF3D7_1023700	PVP01_0608900	PocGH01_06016800	POWCR01_060011700	OG6_532691
PF3D7_1023800	PVP01_0609000	PocGH01_06016900	POWCR01_060011800	OG6r7_103330
PF3D7_1024000	PVP01_0609200	PocGH01_06017100	POWCR01_060012000	OG5_167043
NA	PVP01_0609300	PocGH01_06017200	POWCR01_060012100	OG6r7_103259
PF3D7_1024300	PVP01_0609500	PocGH01_06017400	POWCR01_060012300	OG6_139459
NA	NA	PocGH01_07043400	POWCR01_070037700	OG6_149547
PF3D7_1024500	PVP01_0609700	PocGH01_06017600	POWCR01_060012500	OG6_533166
PF3D7_1024700	PVP01_0609900	PocGH01_06017800	POWCR01_060012700	OG6_134699
NA	NA	PocGH01_08010200	POWCR01_080007400	OG5_189361
PF3D7_1024800	PVP01_0610000	PocGH01_06017900	POWCR01_060012800	OG5_167046
NA	NA	PocGH01_08010400	POWCR01_080007600	OG6_103481
PF3D7_1024900	PVP01_0610100	PocGH01_06018000	POWCR01_060012900	OG5_167047
PF3D7_1025300	PVP01_0610500	PocGH01_06018400	POWCR01_060013300	OG6_533568
PF3D7_1025700	PVP01_0610900	PocGH01_06018800	POWCR01_060013700	OG6_146179
PF3D7_1026100	PVP01_0611300	PocGH01_06019200	POWCR01_060014000	OG6_532445
PF3D7_1026200	PVP01_0611400	PocGH01_06019300	POWCR01_060014100	OG6_124785
PF3D7_1026300	PVP01_0611500	PocGH01_06019400	POWCR01_060014200	OG6r7_104753
PF3D7_1029000	PVP01_0614100	PocGH01_06022000	POWCR01_060016800	OG6r7_101648
PF3D7_1029700	PVP01_0614800	PocGH01_06022700	POWCR01_060017500	OG6_532493
PF3D7_1029900	PVP01_0615000	PocGH01_06022900	POWCR01_060017700	OG5_165922
PF3D7_1030200	PVP01_0615300	PocGH01_06023200	POWCR01_060018000	OG6_134716
PF3D7_1030300	PVP01_0615400	PocGH01_06023300	POWCR01_060018100	OG6r7_103299
PF3D7_1030400	PVP01_0615500	PocGH01_06023400	POWCR01_060018200	OG6_145664
NA	PVP01_0616400	PocGH01_06024400	POWCR01_060019200	OG6r7_100733
PF3D7_1031600	PVP01_0616700	PocGH01_06024700	POWCR01_060019500	OG5_149334
PF3D7_1031800	PVP01_0616900	PocGH01_06024900	POWCR01_060019700	OG6_134647
PF3D7_1032300	PVP01_0617400	PocGH01_06025400	POWCR01_060020200	OG6r7_121589
PF3D7_1032600	PVP01_0617700	PocGH01_06025700	POWCR01_060020600	OG6_142216
PF3D7_1033000	PVP01_0618100	PocGH01_06026100	POWCR01_060021000	OG6_139490
PF3D7_1033300	PVP01_0618400	PocGH01_06026300	POWCR01_060021300	OG6_140584
PF3D7_1036900	PVP01_0621300	PocGH01_06029100	POWCR01_060024100	OG6r7_101436
PF3D7_0904200	PVP01_0702600	PocGH01_07011600	POWCR01_070006600	OG6_130916
PF3D7_0905000	PVP01_0703400	PocGH01_07012400	POWCR01_070007400	OG6_139438
PF3D7_0905800	PVP01_0704200	PocGH01_07013200	POWCR01_070008200	OG6r7_109109
PF3D7_0906200	PVP01_0704700	PocGH01_07013700	POWCR01_070008600	OG6_533303
NA	NA	PocGH01_08013100	POWCR01_080010300	OG6r7_134114
NA	PVP01_0705300	PocGH01_07014300	POWCR01_070009100	OG6_533422
NA	NA	PocGH01_08013300	POWCR01_080010500	OG6_532848
PF3D7_0907000	PVP01_0705500	PocGH01_07014500	POWCR01_070009300	OG6_533200
PF3D7_0907100	PVP01_0705600	PocGH01_07014600	POWCR01_070009400	OG6r7_373341
PF3D7_0907300	PVP01_0705800	PocGH01_07014800	POWCR01_070009600	OG6_106089
PF3D7_0907500	PVP01_0706000	PocGH01_07015000	POWCR01_070009800	OG6_533661
PF3D7_0908400	PVP01_0706900	PocGH01_07015900	POWCR01_070010700	OG6_533012
PF3D7_0910300	PVP01_0708800	PocGH01_07017800	POWCR01_070012600	OG6_215340
PF3D7_0911200	PVP01_0709700	PocGH01_07018700	POWCR01_070013500	OG6_104892
PF3D7_0911400	PVP01_0709900	PocGH01_07018900	POWCR01_070013700	OG6_533464
PF3D7_0911600	PVP01_0710100	PocGH01_07019100	POWCR01_070013900	OG6r7_103980
PF3D7_0911800	PVP01_0710300	PocGH01_07019300	POWCR01_070014100	OG6_533061
PF3D7_0912000	PVP01_0710500	PocGH01_07019500	POWCR01_070014300	OG6r7_101649
PF3D7_0913100	PVP01_0711500	PocGH01_07020500	POWCR01_070015300	OG6_532567
PF3D7_0913300	PVP01_0711700	PocGH01_07020700	POWCR01_070015500	OG6_105434
PF3D7_0913600	PVP01_0712000	PocGH01_07021000	POWCR01_070015800	OG5_167141
PF3D7_0913700	PVP01_0712100	PocGH01_07021100	POWCR01_070015900	OG6_171460
NA	PVP01_0712500	PocGH01_07021500	POWCR01_070016200	OG5_161715
PF3D7_0914400	PVP01_0712800	PocGH01_07021800	POWCR01_070016500	OG6_109075
PF3D7_0914500	PVP01_0712900	PocGH01_07021900	POWCR01_070016600	OG6r7_101112
PF3D7_0915200	PVP01_0713600	PocGH01_07022600	POWCR01_070017200	OG6_533226
PF3D7_0915500	PVP01_0713900	PocGH01_07022900	POWCR01_070017500	OG6_533682
NA	NA	PocGH01_08015400	POWCR01_080012600	OG6_532650
PF3D7_0915900	PVP01_0714300	PocGH01_07023300	POWCR01_070017900	OG6_532721
PF3D7_0916200	PVP01_0714600	PocGH01_07023600	POWCR01_070018200	OG6_533330
PF3D7_0917000	PVP01_0715400	PocGH01_07024400	POWCR01_070019000	OG6_194539
PF3D7_0917300	PVP01_0715700	PocGH01_07024700	POWCR01_070019300	OG6_130935
NA	PVP01_0715800	PocGH01_07024800	POWCR01_070019400	OG6r7_101804
PF3D7_0917500	PVP01_0715900	PocGH01_07024900	POWCR01_070019500	OG6_171463
PF3D7_0917800	PVP01_0716200	PocGH01_07025200	POWCR01_070019800	OG6_532469
NA	NA	PocGH01_08016600	POWCR01_080014000	OG6r7_115646
NA	NA	PocGH01_08016700	POWCR01_080014100	OG6r7_115646
NA	NA	PocGH01_08016800	POWCR01_080014200	OG6r7_115646
NA	NA	PocGH01_08017000	POWCR01_080015000	OG6_119840
PF3D7_0920400	PVP01_0718800	PocGH01_07027800	POWCR01_070022500	OG5_157724
PF3D7_0920600	PVP01_0719000	PocGH01_07028000	POWCR01_070022700	OG6r7_109645
PF3D7_0920700	PVP01_0719100	PocGH01_07028100	POWCR01_070022800	OG6_533343
PF3D7_0921200	PVP01_0719700	PocGH01_07028600	POWCR01_070023300	OG6r7_106663
PF3D7_0921500	PVP01_0720000	PocGH01_07028900	POWCR01_070023600	OG6_532455
PF3D7_0924100	PVP01_0722600	PocGH01_07031500	POWCR01_070026200	OG5_173827
NA	PVP01_0722900	PocGH01_07031800	POWCR01_070026500	OG6r7_103982
PF3D7_0924600	PVP01_0723100	PocGH01_07032000	POWCR01_070026700	OG6r7_101437
PF3D7_0925800	PVP01_0724300	PocGH01_07033200	POWCR01_070027700	OG5_158770
PF3D7_0925900	PVP01_0724400	PocGH01_07033300	POWCR01_070027800	OG6_532555
PF3D7_0927100	PVP01_0725600	PocGH01_07034500	POWCR01_070028900	OG6_139481
PF3D7_0927400	PVP01_0725900	PocGH01_07034800	POWCR01_070029200	OG6_533261
PF3D7_0928200	PVP01_0726700	PocGH01_07035700	POWCR01_070030000	OG6_533761
PF3D7_0928400	PVP01_0726900	PocGH01_07035900	POWCR01_070030200	OG6_135497
PF3D7_0928600	PVP01_0727100	PocGH01_07036100	POWCR01_070030400	OG6_533387
PF3D7_0929100	PVP01_0727600	PocGH01_07036600	POWCR01_070030900	OG6_149552
PF3D7_0929500	PVP01_0728000	PocGH01_07037000	POWCR01_070031300	OG6_103412
PF3D7_0929700	PVP01_0728200	PocGH01_07037200	POWCR01_070031500	OG6_109076
PF3D7_0929800	PVP01_0728300	PocGH01_07037300	POWCR01_070031600	OG6_149553
PF3D7_0930100	PVP01_0728600	PocGH01_07037600	POWCR01_070031900	OG6r7_166723
NA	PVP01_0729500	PocGH01_07038500	POWCR01_070032800	OG6r7_100670
PF3D7_0931400	PVP01_0730100	PocGH01_07039100	POWCR01_070033400	OG6_111405
NA	NA	PocGH01_08019500	POWCR01_080017500	OG6_101026
PF3D7_0933300	PVP01_0732000	PocGH01_07041000	POWCR01_070035300	OG6_533413
PF3D7_0933700	PVP01_0732400	PocGH01_07041400	POWCR01_070035700	OG6_533123
PF3D7_0933900	PVP01_0732600	PocGH01_07041600	POWCR01_070035900	OG6r7_373406
NA	NA	PocGH01_08019900	POWCR01_080017900	OG6_215349
PF3D7_0934300	PVP01_0733000	PocGH01_07042000	POWCR01_070036300	OG6_146170
PF3D7_1002300	PVP01_0802100	PocGH01_08010300	POWCR01_080007500	OG6_533077
PF3D7_1002600	PVP01_0802400	PocGH01_08010600	POWCR01_080007800	OG6r7_106675
PF3D7_1002900	PVP01_0802700	PocGH01_08010900	POWCR01_080008100	OG6_532363
PF3D7_1003400	PVP01_0803200	PocGH01_08011400	POWCR01_080008600	OG6r7_101670
PF3D7_1003700	PVP01_0803500	PocGH01_08011700	POWCR01_080008900	OG5_133344
PF3D7_1003900	PVP01_0803700	PocGH01_08011900	POWCR01_080009100	OG6_126570
PF3D7_1004500	PVP01_0804200	PocGH01_08012400	POWCR01_080009600	OG6_115444
PF3D7_1004700	PVP01_0804400	PocGH01_08012600	POWCR01_080009800	OG6_160736
PF3D7_1004900	PVP01_0804600	PocGH01_08012800	POWCR01_080010000	OG6_137236
PF3D7_1005800	PVP01_0805500	PocGH01_08013700	POWCR01_080010900	OG6_532876
PF3D7_1005900	PVP01_0805600	PocGH01_08013800	POWCR01_080011000	OG6_139480
PF3D7_1006000	PVP01_0805700	PocGH01_08013900	POWCR01_080011100	OG6_146154
PF3D7_1006400	PVP01_0806100	PocGH01_08014300	POWCR01_080011500	OG6_532454
PF3D7_1006500	PVP01_0806200	PocGH01_08014400	POWCR01_080011600	OG6r7_121711
PF3D7_1006700	PVP01_0806400	PocGH01_08014600	POWCR01_080011800	OG6r7_133299
PF3D7_1007800	PVP01_0807500	PocGH01_08015700	POWCR01_080012900	OG6r7_109755
PF3D7_1008500	PVP01_0808200	PocGH01_08016400	POWCR01_080013600	OG6_157051
PF3D7_1009100	PVP01_0809100	PocGH01_08017300	POWCR01_080015300	OG6r7_104791
PF3D7_1009800	PVP01_0809800	PocGH01_08018000	POWCR01_080016000	OG6r7_102703
NA	PVP01_0809900	PocGH01_08018100	POWCR01_080016100	OG6r7_390148
PF3D7_1010100	PVP01_0810200	PocGH01_08018400	POWCR01_080016400	OG6_104058
PF3D7_1010900	PVP01_0811000	PocGH01_08019200	POWCR01_080017200	OG6_532748
PF3D7_1011100	PVP01_0811200	PocGH01_08019400	POWCR01_080017400	OG6r7_131691
PF3D7_1011600	PVP01_0811700	PocGH01_08020000	POWCR01_080018000	OG6_532755
PF3D7_1012100	PVP01_0812200	PocGH01_08020500	POWCR01_080018500	OG6_134704
PF3D7_1012800	PVP01_0812900	PocGH01_08021200	POWCR01_080019200	OG6r7_371164
PF3D7_1013400	PVP01_0813500	PocGH01_08021800	POWCR01_080019800	OG6r7_134766
PF3D7_1014100	PVP01_0814200	PocGH01_08022500	POWCR01_080020500	OG6_156377
PF3D7_1015400	PVP01_0815500	PocGH01_08023800	POWCR01_080021700	OG6r7_102326
NA	NA	PocGH01_08023600	POWCR01_080021500	OG6_100332
PF3D7_1016000	PVP01_0816100	PocGH01_08024400	POWCR01_080022300	OG6_532822
PF3D7_0323600	PVP01_0816600	PocGH01_08024900	POWCR01_080022800	OG6_533622
PF3D7_0323300	PVP01_0816900	PocGH01_08025200	POWCR01_080023100	OG6_106611
PF3D7_0323200	PVP01_0817000	PocGH01_08025300	POWCR01_080023200	OG6_533008
NA	NA	PocGH01_08024100	POWCR01_080022000	OG6_102861
PF3D7_0322600	PVP01_0817600	PocGH01_08025900	POWCR01_080023700	OG6_533090
PF3D7_0321100	PVP01_0819100	PocGH01_08027400	POWCR01_080025200	OG6r7_102315
PF3D7_0321000	PVP01_0819200	PocGH01_08027500	POWCR01_080025300	OG6r7_168178
NA	NA	PocGH01_08024500	POWCR01_080022400	OG6r7_167599
PF3D7_0320600	PVP01_0819600	PocGH01_08027900	POWCR01_080025800	OG6_174998
PF3D7_0319900	PVP01_0820300	PocGH01_08028600	POWCR01_080026600	OG6_533769
NA	PVP01_0820400	PocGH01_08028700	POWCR01_080026700	OG6_532945
PF3D7_0318500	PVP01_0821600	PocGH01_08030000	POWCR01_080028000	OG5_158123
NA	PVP01_0822100	PocGH01_08030500	POWCR01_080028500	OG6r7_325164
PF3D7_0317900	PVP01_0822200	PocGH01_08030600	POWCR01_080028600	OG6_139485
PF3D7_0317400	PVP01_0822700	PocGH01_08031100	POWCR01_080029100	OG6_145254
PF3D7_0315900	PVP01_0824200	PocGH01_08032600	POWCR01_080030700	OG6_532494
PF3D7_0315400	PVP01_0824700	PocGH01_08033100	POWCR01_080031200	OG6r7_131688
PF3D7_0314900	PVP01_0825200	PocGH01_08033600	POWCR01_080031700	OG6r7_101110
PF3D7_0314800	PVP01_0825300	PocGH01_08033700	POWCR01_080031800	OG6r7_102753
PF3D7_0314600	PVP01_0825500	PocGH01_08033900	POWCR01_080032000	OG6_146171
PF3D7_0314500	PVP01_0825600	PocGH01_08034000	POWCR01_080032100	OG6_532506
PF3D7_0311900	PVP01_0828300	PocGH01_08036500	POWCR01_080034800	OG6_215308
PF3D7_0311000	PVP01_0829200	PocGH01_08037400	POWCR01_080035700	OG6_532546
PF3D7_0310900	PVP01_0829300	PocGH01_08037500	POWCR01_080035800	OG6r7_102329
PF3D7_0309900	PVP01_0830300	PocGH01_08038500	POWCR01_080036900	OG6r7_165821
PF3D7_0308100	PVP01_0832100	PocGH01_08040200	POWCR01_080038600	OG5_160576
PF3D7_0307900	PVP01_0832300	PocGH01_08040400	POWCR01_080038800	OG5_160974
PF3D7_0306500	PVP01_0833700	PocGH01_08041700	POWCR01_080039900	OG6_149548
PF3D7_0306100	PVP01_0834100	PocGH01_08042100	POWCR01_080040400	OG6r7_373410
PF3D7_0305400	PVP01_0834800	PocGH01_08042800	POWCR01_080041100	OG6_160722
PF3D7_0305200	PVP01_0835000	PocGH01_08043000	POWCR01_080041300	OG6_136973
PF3D7_0305100	PVP01_0835100	PocGH01_08043100	POWCR01_080041400	OG6r7_111264
PF3D7_0304900	PVP01_0835300	PocGH01_08043300	POWCR01_080041600	OG6_194543
PF3D7_0302800	PVP01_0837400	PocGH01_08045100	POWCR01_000074600	OG5_147424
PF3D7_0301900	PVP01_0837900	PocGH01_08045600	POWCR01_000074100	OG6_133214
PF3D7_1104400	PVP01_0905200	PocGH01_09011200	POWCR01_090006400	OG6_119698
PF3D7_1105300	PVP01_0906100	PocGH01_09012000	POWCR01_090007300	OG6_532785
PF3D7_1106400	PVP01_0907200	PocGH01_09013100	POWCR01_090008400	OG6_532475
PF3D7_1106900	PVP01_0907700	PocGH01_09013600	POWCR01_090008900	OG6_127981
PF3D7_1107600	PVP01_0908400	PocGH01_09014300	POWCR01_090009600	OG5_130687
PF3D7_1108800	PVP01_0909600	PocGH01_09015500	POWCR01_090010800	OG6_532322
PF3D7_1108900	PVP01_0909700	PocGH01_09015600	POWCR01_090010900	OG6_102484
PF3D7_1111700	PVP01_0912500	PocGH01_09018000	POWCR01_090013300	OG6r7_101982
PF3D7_1111900	PVP01_0912700	PocGH01_09018200	POWCR01_090013500	OG6_104335
PF3D7_1112400	PVP01_0913200	PocGH01_09018700	POWCR01_090014000	OG6_100876
PF3D7_1113600	PVP01_0914400	PocGH01_09019900	POWCR01_090015200	OG6r7_102330
PF3D7_1114400	PVP01_0915100	PocGH01_09020600	POWCR01_090015900	OG6_156395
PF3D7_1114500	PVP01_0915200	PocGH01_09020700	POWCR01_090016000	OG6_532935
PF3D7_1115000	PVP01_0915700	PocGH01_09021200	POWCR01_090016500	OG6_179342
NA	NA	PocGH01_08029800	POWCR01_080027800	OG6_532365
PF3D7_1117200	PVP01_0917800	PocGH01_09023400	POWCR01_090018600	OG6r7_103302
PF3D7_1117300	PVP01_0917900	PocGH01_09023500	POWCR01_090018700	OG6_215354
PF3D7_1117400	PVP01_0918000	PocGH01_09023600	POWCR01_090018800	OG6r7_134041
PF3D7_1120700	PVP01_0921300	PocGH01_09026900	POWCR01_090022200	OG5_173847
PF3D7_1121200	PVP01_0921800	PocGH01_09027400	POWCR01_090022700	OG6_119987
PF3D7_1121500	PVP01_0922100	PocGH01_09027700	POWCR01_090023000	OG6_532547
PF3D7_1122300	PVP01_0922900	PocGH01_09028500	POWCR01_090023800	OG6_533460
PF3D7_1123000	PVP01_0923600	PocGH01_09029200	POWCR01_090024500	OG6r7_102704
PF3D7_1123500	PVP01_0924100	PocGH01_09029700	POWCR01_090025000	OG6r7_373380
PF3D7_1124300	PVP01_0924900	PocGH01_09030500	POWCR01_090025800	OG6_533241
PF3D7_1125900	PVP01_0926600	PocGH01_09032200	POWCR01_090027500	OG6_150948
NA	PVP01_0928800	PocGH01_09034400	POWCR01_090029500	OG6r7_100671
PF3D7_1128900	PVP01_0929600	PocGH01_09035200	POWCR01_090030100	OG6_134723
PF3D7_1129800	PVP01_0930400	PocGH01_09036100	POWCR01_090031100	OG6_532535
PF3D7_1130600	PVP01_0931400	PocGH01_09037000	POWCR01_090031900	OG6_103381
PF3D7_1131200	PVP01_0932000	PocGH01_09037600	POWCR01_090032500	OG6_533550
NA	PVP01_0932100	PocGH01_09037700	POWCR01_090032600	OG6r7_107847
PF3D7_1131400	PVP01_0932200	PocGH01_09037800	POWCR01_090032700	OG5_167187
PF3D7_1131500	PVP01_0932300	PocGH01_09037900	POWCR01_090032800	OG6_532420
PF3D7_1131900	PVP01_0932700	PocGH01_09038300	POWCR01_090033200	OG6_127377
NA	NA	PocGH01_08032200	POWCR01_080030300	OG6_100346
PF3D7_1132400	PVP01_0933200	PocGH01_09038800	POWCR01_090033700	OG6r7_324985
PF3D7_1133100	PVP01_0933900	PocGH01_09039500	POWCR01_090034400	OG6r7_167806
PF3D7_1133200	PVP01_0934000	PocGH01_09039600	POWCR01_090034500	OG6_114263
PF3D7_1133500	PVP01_0934300	PocGH01_09039900	POWCR01_090034800	OG6_156404
PF3D7_1133600	PVP01_0934400	PocGH01_09040000	POWCR01_090034900	OG6r7_133962
PF3D7_1133700	PVP01_0934500	PocGH01_09040100	POWCR01_090035000	OG6_130923
PF3D7_1134900	PVP01_0935700	PocGH01_09041300	POWCR01_090036300	OG6_533575
PF3D7_1135300	PVP01_0936100	PocGH01_09041700	POWCR01_090036800	OG6_532489
NA	PVP01_0936200	PocGH01_09041800	POWCR01_090036900	OG6_205374
PF3D7_1135400	PVP01_0936300	PocGH01_09041900	POWCR01_090037100	OG6_205374
PF3D7_1135800	PVP01_0936700	PocGH01_09042300	POWCR01_090037500	OG6_532541
PF3D7_1136100	PVP01_0937000	PocGH01_09042600	POWCR01_090037800	OG6r7_121592
PF3D7_1136200	PVP01_0937100	PocGH01_09042700	POWCR01_090037900	OG6r7_109767
PF3D7_1136400	PVP01_0937300	PocGH01_09042900	POWCR01_090038100	OG6_533175
PF3D7_1136600	PVP01_0937500	PocGH01_09043100	POWCR01_090038300	OG6r7_103333
PF3D7_1137600	PVP01_0938600	PocGH01_09044100	POWCR01_090039400	OG6r7_100599
PF3D7_1137900	PVP01_0938900	PocGH01_09044400	POWCR01_090039700	OG6_532584
NA	NA	PocGH01_08034400	POWCR01_080032500	OG6r7_100604
PF3D7_1138300	PVP01_0939300	PocGH01_09044800	POWCR01_090040100	OG6_105090
PF3D7_1139200	PVP01_0940000	PocGH01_09045500	POWCR01_090040800	OG6_111225
PF3D7_1139800	PVP01_0940500	PocGH01_09046000	POWCR01_090041300	OG6r7_107944
PF3D7_1140400	PVP01_0941100	PocGH01_09046600	POWCR01_090041800	OG6_179344
NA	PVP01_0941300	PocGH01_09046800	POWCR01_090042000	OG6r7_101113
PF3D7_1140800	PVP01_0941500	PocGH01_09047000	POWCR01_090042200	OG6_153789
NA	PVP01_0941800	PocGH01_09047300	POWCR01_090042500	OG6r7_373412
PF3D7_1141300	PVP01_0942000	PocGH01_09047500	POWCR01_090042700	OG6_532905
PF3D7_1142000	PVP01_0942700	PocGH01_09048200	POWCR01_090043400	OG6r7_102737
PF3D7_1142100	PVP01_0942800	PocGH01_09048300	POWCR01_090043500	OG5_147096
PF3D7_1142800	PVP01_0943500	PocGH01_09049000	POWCR01_090044200	OG6_139448
PF3D7_1143800	PVP01_0944500	PocGH01_09049900	POWCR01_090045200	OG6_102519
PF3D7_1145000	PVP01_0945700	PocGH01_09051100	POWCR01_090046300	OG6r7_108009
PF3D7_1146800	PVP01_0947400	PocGH01_09052800	POWCR01_090047800	OG6r7_109480
PF3D7_1147300	PVP01_0947900	PocGH01_09053300	POWCR01_090048400	OG5_147468
PF3D7_1147900	PVP01_0948500	PocGH01_09053900	POWCR01_090049000	OG6_111522
PF3D7_0531400	PVP01_1002400	PocGH01_10010200	POWCR01_100005700	OG6_533746
NA	NA	PocGH01_08036900	POWCR01_080035200	OG6_127971
NA	PVP01_1002500	PocGH01_10010300	POWCR01_100005800	OG5_167359
PF3D7_0531100	PVP01_1002700	PocGH01_10010500	POWCR01_100006000	OG5_160718
PF3D7_0530400	PVP01_1003500	PocGH01_10011300	POWCR01_100006700	OG5_161378
PF3D7_0529000	PVP01_1004800	PocGH01_10012600	POWCR01_100008000	OG6_103304
PF3D7_0528300	PVP01_1005500	PocGH01_10013300	POWCR01_100008600	OG6_533156
PF3D7_0527400	PVP01_1006400	PocGH01_10014200	POWCR01_100009500	OG6r7_114801
PF3D7_0526800	PVP01_1007000	PocGH01_10014800	POWCR01_100010100	OG6_532369
NA	NA	PocGH01_08037800	POWCR01_080036100	OG6_103049
PF3D7_0526400	PVP01_1007400	PocGH01_10015200	POWCR01_100010500	OG6_171452
PF3D7_0525300	PVP01_1008500	PocGH01_10016300	POWCR01_100011600	OG6r7_104433
NA	PVP01_1009400	PocGH01_10017200	POWCR01_100012400	OG6_532524
PF3D7_0524300	PVP01_1009600	PocGH01_10017400	POWCR01_100012600	OG6_533461
PF3D7_0524100	PVP01_1009800	PocGH01_10017600	POWCR01_100012800	OG6r7_111899
NA	PVP01_1010000	PocGH01_10017800	POWCR01_100013000	OG5_150588
PF3D7_0523700	PVP01_1010200	PocGH01_10018000	POWCR01_100013200	OG6_532447
PF3D7_0522100	PVP01_1011800	PocGH01_10019600	POWCR01_100014900	OG6_532759
PF3D7_0521400	PVP01_1012500	PocGH01_10020300	POWCR01_100015600	OG6_155426
PF3D7_0521300	PVP01_1012600	PocGH01_10020400	POWCR01_100015700	OG5_162824
PF3D7_0518900	PVP01_1015000	PocGH01_10022700	POWCR01_000177000	OG6_179330
PF3D7_0517200	PVP01_1016800	PocGH01_10024400	POWCR01_000186800	OG6r7_167571
PF3D7_0517100	PVP01_1016900	PocGH01_10024500	POWCR01_000186900	OG6_532340
PF3D7_0514200	PVP01_1019700	PocGH01_10027300	POWCR01_000096000	OG6r7_131698
PF3D7_0513900	PVP01_1020000	PocGH01_10027600	POWCR01_000096200	OG6_533577
PF3D7_0513100	PVP01_1020800	PocGH01_10028400	POWCR01_000091200	OG6_122905
PF3D7_0512900	PVP01_1021000	PocGH01_10028600	POWCR01_000091000	OG6_106238
PF3D7_0512800	PVP01_1021100	PocGH01_10028700	POWCR01_000090900	OG5_165918
PF3D7_0512500	PVP01_1021400	PocGH01_10029000	POWCR01_000136800	OG6r7_105637
PF3D7_0512100	PVP01_1021900	PocGH01_10029500	POWCR01_000136200	OG6_179329
PF3D7_0511100	PVP01_1022900	PocGH01_10030500	POWCR01_000106400	OG6_533705
NA	NA	PocGH01_08040500	POWCR01_080038900	OG6_533013
PF3D7_0510700	PVP01_1023300	PocGH01_10030900	POWCR01_000106100	OG6_533037
PF3D7_0510400	PVP01_1023600	PocGH01_10031100	POWCR01_000172400	OG6_103161
PF3D7_0510100	PVP01_1023900	PocGH01_10031400	POWCR01_000122000	OG6_120995
PF3D7_0509900	PVP01_1024100	PocGH01_10031600	POWCR01_000122200	OG6_156409
PF3D7_0509700	PVP01_1024300	PocGH01_10031800	POWCR01_000122400	OG6r7_105558
PF3D7_0509500	PVP01_1024500	PocGH01_10032000	POWCR01_000233400	OG6_156408
PF3D7_0508600	PVP01_1025400	PocGH01_10032900	POWCR01_000234300	OG6_112953
PF3D7_0507300	PVP01_1026700	PocGH01_10034200	POWCR01_000160400	OG6r7_325190
PF3D7_0506000	PVP01_1028000	PocGH01_10035500	POWCR01_000071100	OG6_533500
PF3D7_0505600	PVP01_1028400	PocGH01_10035900	POWCR01_000060100	OG6_126422
PF3D7_0505400	PVP01_1028600	PocGH01_10036100	POWCR01_000059900	OG6_146133
PF3D7_0504300	PVP01_1029700	PocGH01_10037200	POWCR01_000025500	OG6_533053
PF3D7_0503200	PVP01_1031800	PocGH01_10039300	POWCR01_000214300	OG6_156416
PF3D7_0502500	PVP01_1032500	PocGH01_10040000	POWCR01_000215000	OG5_205527
NA	PVP01_1032700	PocGH01_10040200	POWCR01_000215200	OG6r7_104734
PF3D7_0502200	PVP01_1032800	PocGH01_10040300	POWCR01_000215300	OG6_100380
PF3D7_1368500	PVP01_1103500	PocGH01_11012100	POWCR01_110005900	OG6_532965
PF3D7_1367900	PVP01_1104100	PocGH01_11012700	POWCR01_110006500	OG6r7_105661
PF3D7_1367400	PVP01_1104600	PocGH01_11013200	POWCR01_110007000	OG6_533107
PF3D7_1367200	PVP01_1104800	PocGH01_11013400	POWCR01_110007200	OG6_106153
PF3D7_1366100	PVP01_1105900	PocGH01_11014500	POWCR01_110008400	OG6_104424
NA	PVP01_1106000	PocGH01_11014600	POWCR01_110008500	OG6_532317
PF3D7_1365300	PVP01_1106700	PocGH01_11015300	POWCR01_110009200	OG6r7_100971
PF3D7_1365000	PVP01_1107000	PocGH01_11015600	POWCR01_110009500	OG5_155699
PF3D7_1364700	PVP01_1107300	PocGH01_11015900	POWCR01_110009800	OG6r7_115405
PF3D7_1364200	PVP01_1107800	PocGH01_11016400	POWCR01_110010300	OG6r7_115433
PF3D7_1364000	PVP01_1108000	PocGH01_11016600	POWCR01_110010500	OG6_134686
NA	PVP01_1108100	PocGH01_11016700	POWCR01_110010600	OG6_145358
PF3D7_1363700	PVP01_1108300	PocGH01_11016900	POWCR01_110010800	OG6_132772
PF3D7_1363100	PVP01_1108900	PocGH01_11017500	POWCR01_110011400	OG6_533489
PF3D7_1363000	PVP01_1109000	PocGH01_11017600	POWCR01_110011500	OG5_166445
PF3D7_1362900	PVP01_1109100	PocGH01_11017700	POWCR01_110011600	OG6r7_103994
PF3D7_1362800	PVP01_1109200	PocGH01_11017800	POWCR01_110011700	OG6_533470
PF3D7_1362300	PVP01_1109700	PocGH01_11018300	POWCR01_110012200	OG6_104181
PF3D7_1362000	PVP01_1110000	PocGH01_11018600	POWCR01_110012500	OG6_139509
PF3D7_1361200	PVP01_1110800	PocGH01_11019400	POWCR01_110013300	OG6r7_111952
PF3D7_1360400	PVP01_1111500	PocGH01_11020100	POWCR01_110014000	OG5_158126
PF3D7_1360300	PVP01_1111600	PocGH01_11020200	POWCR01_110014100	OG6_532942
PF3D7_1360000	PVP01_1111900	PocGH01_11020500	POWCR01_110014400	OG6_149565
PF3D7_1359700	PVP01_1112200	PocGH01_11020800	POWCR01_110014700	OG6r7_121506
PF3D7_1359600	PVP01_1112300	PocGH01_11020900	POWCR01_110014800	OG6_171443
PF3D7_1359000	PVP01_1112900	PocGH01_11021500	POWCR01_110015400	OG6r7_133684
NA	NA	PocGH01_08045900	POWCR01_000232000	OG6r7_373309
NA	NA	PocGH01_08046000	POWCR01_000231900	OG6r7_109727
NA	NA	PocGH01_08046200	POWCR01_000231700	OG6r7_373337
PF3D7_1358400	PVP01_1113500	PocGH01_11022100	POWCR01_110016000	OG6_533340
PF3D7_1358100	PVP01_1113800	PocGH01_11022400	POWCR01_110016300	OG5_128418
PF3D7_1357400	PVP01_1114500	PocGH01_11023100	POWCR01_110017000	OG6r7_102697
PF3D7_1356100	PVP01_1115800	PocGH01_11023500	POWCR01_110017600	OG6r7_168180
PF3D7_1355900	PVP01_1116000	PocGH01_11023700	POWCR01_110017800	OG6_103700
NA	NA	PocGH01_09010700	POWCR01_090005800	OG6_206998
PF3D7_1354900	PVP01_1116900	PocGH01_11024600	POWCR01_110018700	OG5_150562
PF3D7_1354700	PVP01_1117100	PocGH01_11024800	POWCR01_110018900	OG6r7_111954
PF3D7_0630600	PVP01_1118900	PocGH01_11026700	POWCR01_110020800	OG6_104448
PF3D7_0630400	PVP01_1119100	PocGH01_11026900	POWCR01_110021100	OG6_533286
PF3D7_0630100	PVP01_1119400	PocGH01_11027200	POWCR01_110021400	OG5_167298
PF3D7_0629600	PVP01_1119900	PocGH01_11027700	POWCR01_110021900	OG6_533114
PF3D7_0628700	PVP01_1120800	PocGH01_11028600	POWCR01_110022800	OG5_166084
PF3D7_0628600	PVP01_1120900	PocGH01_11028700	POWCR01_110022900	OG6_102680
PF3D7_0628500	PVP01_1121000	PocGH01_11028800	POWCR01_110023000	OG6_532959
PF3D7_0627900	PVP01_1121600	PocGH01_11029400	POWCR01_110023600	OG6_101654
PF3D7_0627600	PVP01_1121900	PocGH01_11029700	POWCR01_110023900	OG6r7_101097
NA	PVP01_1122500	PocGH01_11030300	POWCR01_110024500	OG6_105653
PF3D7_0626500	PVP01_1123000	PocGH01_11030800	POWCR01_110025000	OG6_103263
PF3D7_0626000	PVP01_1123500	PocGH01_11031300	POWCR01_110025700	OG6r7_101241
NA	PVP01_1123600	PocGH01_11031400	POWCR01_110025800	OG6r7_121601
PF3D7_0625700	PVP01_1123800	PocGH01_11031600	POWCR01_110026000	OG6_139421
PF3D7_0625500	PVP01_1124000	PocGH01_11031800	POWCR01_110026200	OG6_533225
NA	PVP01_1124300	PocGH01_11032100	POWCR01_110026500	OG6r7_101669
PF3D7_0624800	PVP01_1124700	PocGH01_11032500	POWCR01_110026900	OG6_532989
PF3D7_0624400	PVP01_1125100	PocGH01_11032900	POWCR01_110027300	OG6_533563
PF3D7_0624200	PVP01_1125300	PocGH01_11033100	POWCR01_110027500	OG6_532806
PF3D7_0622100	PVP01_1127400	PocGH01_11035200	POWCR01_110029400	OG6r7_134051
PF3D7_0621700	PVP01_1127800	PocGH01_11035600	POWCR01_110029800	OG6_127466
PF3D7_0621100	PVP01_1128400	PocGH01_11036200	POWCR01_110030400	OG6_129591
PF3D7_0621000	PVP01_1128500	PocGH01_11036300	POWCR01_110030500	OG6_103274
PF3D7_0620300	PVP01_1129200	PocGH01_11037000	POWCR01_110031200	OG6r7_170178
PF3D7_0620100	PVP01_1129400	PocGH01_11037200	POWCR01_110031400	OG6_139501
PF3D7_0618100	PVP01_1131400	PocGH01_11039200	POWCR01_110033400	OG6_532488
PF3D7_0618000	PVP01_1131500	PocGH01_11039300	POWCR01_110033500	OG5_167285
PF3D7_0617200	PVP01_1131900	PocGH01_11039700	POWCR01_110033900	OG6_105795
PF3D7_0616600	PVP01_1132500	PocGH01_11040300	POWCR01_110034500	OG6r7_106746
PF3D7_0615900	PVP01_1133200	PocGH01_11041000	POWCR01_110035300	OG6r7_109649
PF3D7_0615800	PVP01_1133300	PocGH01_11041100	POWCR01_110035400	OG5_141109
PF3D7_0615200	PVP01_1133900	PocGH01_11041700	POWCR01_110036000	OG6_148539
PF3D7_0614700	PVP01_1134400	PocGH01_11042200	POWCR01_110036500	OG6r7_167629
PF3D7_0614600	PVP01_1134500	PocGH01_11042300	POWCR01_110036600	OG5_167350
PF3D7_0613600	PVP01_1135500	PocGH01_11043300	POWCR01_110037600	OG6r7_108069
PF3D7_0612500	PVP01_1136600	PocGH01_11044400	POWCR01_110038600	OG6_533492
PF3D7_0612400	PVP01_1136700	PocGH01_11044500	POWCR01_110038700	OG6_532722
PF3D7_0611600	PVP01_1137600	PocGH01_11045300	POWCR01_110039500	OG6r7_104778
PF3D7_0611500	PVP01_1137700	PocGH01_11045400	POWCR01_110039600	OG6_148525
PF3D7_0611300	PVP01_1137900	PocGH01_11045600	POWCR01_110039800	OG6_139515
PF3D7_0609900	PVP01_1139100	PocGH01_11046800	POWCR01_110041000	OG5_160935
PF3D7_0609300	PVP01_1139600	PocGH01_11047300	POWCR01_110041500	OG6r7_104719
PF3D7_0608900	PVP01_1140000	PocGH01_11047700	POWCR01_110041900	OG6r7_105622
PF3D7_0608600	PVP01_1140300	PocGH01_11048000	POWCR01_110042200	OG5_203668
PF3D7_0608400	PVP01_1140500	PocGH01_11048200	POWCR01_110042400	OG6_533316
PF3D7_0608300	PVP01_1140700	PocGH01_11048400	POWCR01_110042600	OG5_141545
PF3D7_0608200	PVP01_1140800	PocGH01_11048500	POWCR01_110042700	OG6_532729
PF3D7_0607900	PVP01_1141100	PocGH01_11048800	POWCR01_110043000	OG6r7_158889
PF3D7_0607700	PVP01_1141300	PocGH01_11049000	POWCR01_110043200	OG5_156822
PF3D7_0606600	PVP01_1142300	PocGH01_11050000	POWCR01_110044300	OG5_166976
PF3D7_0606300	PVP01_1142600	PocGH01_11050300	POWCR01_110044500	OG6_160132
PF3D7_0606000	PVP01_1142900	PocGH01_11050600	POWCR01_110044700	OG6r7_100882
PF3D7_0605700	PVP01_1143200	PocGH01_11050900	POWCR01_110045000	OG5_166973
PF3D7_0604300	PVP01_1144600	PocGH01_11052300	POWCR01_110046300	OG6r7_100798
PF3D7_0604000	PVP01_1144900	PocGH01_11052600	POWCR01_110046700	OG6r7_105609
PF3D7_0603900	PVP01_1145000	PocGH01_11052700	POWCR01_110046800	OG6_122808
PF3D7_0603100	PVP01_1145800	PocGH01_11053500	POWCR01_110047600	OG6r7_107952
PF3D7_0602900	PVP01_1146000	PocGH01_11053700	POWCR01_110047800	OG5_161479
PF3D7_0602000	PVP01_1146900	PocGH01_11054600	POWCR01_110048800	OG6_130927
NA	PVP01_1147100	PocGH01_11054800	POWCR01_110049000	OG6_532762
PF3D7_1352400	PVP01_1202400	PocGH01_12010800	POWCR01_120006000	OG6_533525
PF3D7_1352300	PVP01_1202500	PocGH01_12010900	POWCR01_120006100	OG5_173024
PF3D7_1351900	PVP01_1202900	PocGH01_12011300	POWCR01_120006600	OG6r7_106733
PF3D7_1351100	PVP01_1203700	PocGH01_12012100	POWCR01_120007400	OG6_102587
PF3D7_1350800	PVP01_1204000	PocGH01_12012400	POWCR01_120007700	OG6_532463
PF3D7_1350300	PVP01_1204500	PocGH01_12012900	POWCR01_120008200	OG6_130920
NA	NA	PocGH01_09019500	POWCR01_090014800	OG6r7_103303
PF3D7_1349600	PVP01_1205200	PocGH01_12013600	POWCR01_120008900	OG6_532736
PF3D7_1348900	PVP01_1205900	PocGH01_12014300	POWCR01_120009500	OG6_533018
PF3D7_1348600	PVP01_1206200	PocGH01_12014600	POWCR01_120009800	OG6_160752
PF3D7_1348000	PVP01_1206800	PocGH01_12015200	POWCR01_000061200	OG6r7_170232
PF3D7_1347900	PVP01_1206900	PocGH01_12015300	POWCR01_000061100	OG6r7_106680
NA	PVP01_1207900	PocGH01_12016200	POWCR01_120012100	OG6r7_100726
NA	NA	PocGH01_09020400	POWCR01_090015700	OG6_100562
PF3D7_1346600	PVP01_1208200	PocGH01_12016500	POWCR01_120012400	OG6_130928
PF3D7_1346500	PVP01_1208300	PocGH01_12016600	POWCR01_120012500	OG6_532964
NA	NA	PocGH01_09020800	POWCR01_090016100	OG6r7_102763
PF3D7_1346000	PVP01_1208800	PocGH01_12017100	POWCR01_120013000	OG5_144193
PF3D7_1344700	PVP01_1210100	PocGH01_12018400	POWCR01_120014100	OG6r7_102698
PF3D7_1344300	PVP01_1210500	PocGH01_12018800	POWCR01_120014500	OG6_119856
PF3D7_1343500	PVP01_1211300	PocGH01_12019600	POWCR01_120015300	OG6_139477
PF3D7_1343300	PVP01_1211500	PocGH01_12019800	POWCR01_120015500	OG5_165463
NA	NA	PocGH01_09021500	POWCR01_090016800	OG6_100116
NA	NA	PocGH01_09021600	POWCR01_090016900	OG6_100116
NA	NA	PocGH01_09021700	POWCR01_090017000	OG6_100116
PF3D7_1342300	PVP01_1212500	PocGH01_12020800	POWCR01_120016400	OG6_152344
PF3D7_1339600	PVP01_1215200	PocGH01_12023500	POWCR01_120019100	OG6r7_324921
PF3D7_1339400	PVP01_1215400	PocGH01_12023700	POWCR01_120019300	OG6_139449
PF3D7_1339300	PVP01_1215500	PocGH01_12023800	POWCR01_120019400	OG6_194384
PF3D7_1338500	PVP01_1216200	PocGH01_12024500	POWCR01_120020100	OG6_533612
PF3D7_1337900	PVP01_1216800	PocGH01_12025100	POWCR01_120020700	OG6r7_101985
PF3D7_1337400	PVP01_1217300	PocGH01_12025600	POWCR01_120021200	OG6_103387
PF3D7_1336000	PVP01_1218600	PocGH01_12027100	POWCR01_120022600	OG6_532922
PF3D7_1335800	PVP01_1218800	PocGH01_12027300	POWCR01_120022800	OG6_533380
PF3D7_1335700	PVP01_1218900	PocGH01_12027400	POWCR01_120022900	OG6r7_378496
PF3D7_1335600	PVP01_1219000	PocGH01_12027500	POWCR01_120023000	OG6_179352
PF3D7_1334100	PVP01_1220600	PocGH01_12029000	POWCR01_120024700	OG6_103029
PF3D7_1334000	PVP01_1220700	PocGH01_12029100	POWCR01_120024800	OG6_107085
PF3D7_1333900	PVP01_1220800	PocGH01_12029200	POWCR01_120024900	OG5_154442
PF3D7_1333800	PVP01_1220900	PocGH01_12029300	POWCR01_120025000	OG6_103509
PF3D7_1333400	PVP01_1221300	PocGH01_12029700	POWCR01_120025400	OG6_101067
PF3D7_1332200	PVP01_1222500	PocGH01_12030900	POWCR01_120026700	OG6_533417
PF3D7_1330500	PVP01_1224000	PocGH01_12032400	POWCR01_120028300	OG6_103231
PF3D7_1330100	PVP01_1224400	PocGH01_12032800	POWCR01_000132200	OG6_532764
NA	PVP01_1224900	PocGH01_12032900	POWCR01_000132700	OG6r7_373348
PF3D7_1329200	PVP01_1225300	PocGH01_12033300	POWCR01_120028800	OG6_121099
PF3D7_1328900	PVP01_1225600	PocGH01_12033600	POWCR01_120029100	OG6_129494
PF3D7_1328400	PVP01_1226000	PocGH01_12034000	POWCR01_120029500	OG6_122822
PF3D7_1328300	PVP01_1226100	PocGH01_12034100	POWCR01_120029600	OG6_533735
PF3D7_1328200	PVP01_1226200	PocGH01_12034200	POWCR01_120029700	OG6r7_165834
PF3D7_1327500	PVP01_1226900	PocGH01_12034900	POWCR01_120030400	OG6_134721
PF3D7_1327400	PVP01_1227000	PocGH01_12035000	POWCR01_120030500	OG6_532976
PF3D7_1327300	PVP01_1227100	PocGH01_12035100	POWCR01_120030600	OG5_160594
PF3D7_1326900	PVP01_1227500	PocGH01_12035500	POWCR01_120031000	OG6r7_103308
PF3D7_1326700	PVP01_1227700	PocGH01_12035700	POWCR01_120031200	OG6_130940
PF3D7_1326500	PVP01_1227900	PocGH01_12035900	POWCR01_120031400	OG5_167412
PF3D7_1326200	PVP01_1228200	PocGH01_12036200	POWCR01_120031700	OG6_533592
NA	NA	PocGH01_09025400	POWCR01_090020700	OG5_131402
NA	PVP01_1228600	PocGH01_12036600	POWCR01_120032100	OG6r7_373327
PF3D7_1325300	PVP01_1229300	PocGH01_12037300	POWCR01_120032800	OG6_160748
PF3D7_1324100	PVP01_1230500	PocGH01_12038500	POWCR01_120034000	OG6_533767
PF3D7_1323600	PVP01_1231000	PocGH01_12039000	POWCR01_120034500	OG6_156394
PF3D7_1321900	PVP01_1232700	PocGH01_12040700	POWCR01_120036400	OG6_133072
PF3D7_1120200	NA	PocGH01_09026400	POWCR01_090021700	OG6_532430
PF3D7_1473900	PVP01_1233000	PocGH01_12041000	POWCR01_120036700	OG5_150548
NA	PVP01_1233100	PocGH01_12041100	POWCR01_120036800	OG6_104520
PF3D7_1473600	PVP01_1233200	PocGH01_12041200	POWCR01_120036900	OG6_532335
PF3D7_1473500	PVP01_1233300	PocGH01_12041300	POWCR01_120037000	OG6r7_100885
PF3D7_1473400	PVP01_1233400	PocGH01_12041400	POWCR01_120037100	OG6r7_103313
PF3D7_1472500	PVP01_1234300	PocGH01_12042300	POWCR01_120037900	OG6_532632
PF3D7_1471900	PVP01_1234900	PocGH01_12042900	POWCR01_120038500	OG6r7_101997
PF3D7_1471600	PVP01_1235200	PocGH01_12043200	POWCR01_120038700	OG6r7_100984
PF3D7_1471300	PVP01_1235500	PocGH01_12043500	POWCR01_120039000	OG6_533762
PF3D7_1470800	PVP01_1236000	PocGH01_12044000	POWCR01_120039500	OG6_532696
PF3D7_1470700	PVP01_1236100	PocGH01_12044100	POWCR01_120039600	OG6_111663
PF3D7_1470200	PVP01_1236600	PocGH01_12044600	POWCR01_120040100	OG6_533167
NA	NA	PocGH01_09027800	POWCR01_090023100	OG5_167197
PF3D7_1469800	PVP01_1237000	PocGH01_12045000	POWCR01_120040500	OG6_148531
PF3D7_1469500	PVP01_1237300	PocGH01_12045300	POWCR01_120040800	OG6r7_371151
PF3D7_1468000	PVP01_1238800	PocGH01_12046800	POWCR01_120042200	OG6_103568
PF3D7_1467800	PVP01_1239000	PocGH01_12047000	POWCR01_120042400	OG6_215382
PF3D7_1467700	PVP01_1239100	PocGH01_12047100	POWCR01_120042500	OG6_122964
PF3D7_1466800	PVP01_1240000	PocGH01_12048000	POWCR01_120043400	OG6_532825
PF3D7_1466600	PVP01_1240200	PocGH01_12048200	POWCR01_120043600	OG6_103778
PF3D7_1465200	PVP01_1241600	PocGH01_12049600	POWCR01_120045200	OG6_146164
PF3D7_1465100	PVP01_1241700	PocGH01_12049700	POWCR01_120045300	OG6r7_165832
PF3D7_1465000	PVP01_1241800	PocGH01_12049800	POWCR01_120045400	OG6_139492
PF3D7_1464500	PVP01_1242300	PocGH01_12050300	POWCR01_120045900	OG6r7_107971
PF3D7_1464300	PVP01_1242500	PocGH01_12050500	POWCR01_120046000	OG6r7_111582
PF3D7_1464100	PVP01_1242700	PocGH01_12050700	POWCR01_120046200	OG6r7_100444
PF3D7_1463800	PVP01_1243000	PocGH01_12051000	POWCR01_120046500	OG6_106210
PF3D7_1463000	PVP01_1243800	PocGH01_12051800	POWCR01_120047300	OG6_532804
PF3D7_1462900	PVP01_1243900	PocGH01_12051900	POWCR01_120047400	OG6r7_107970
PF3D7_1462600	PVP01_1244200	PocGH01_12052200	POWCR01_120047700	OG6_533165
PF3D7_1461100	PVP01_1245700	PocGH01_12053700	POWCR01_120048300	OG6_532863
NA	PVP01_1246300	PocGH01_12054300	POWCR01_120048900	OG6r7_105684
PF3D7_1459900	PVP01_1247000	PocGH01_12054900	POWCR01_120049500	OG6_179359
PF3D7_1459600	PVP01_1247300	PocGH01_12055200	POWCR01_120049800	OG6_138217
PF3D7_1459500	PVP01_1247400	PocGH01_12055300	POWCR01_120049900	OG6r7_170222
PF3D7_1459400	PVP01_1247500	PocGH01_12055400	POWCR01_120050000	OG6_142794
PF3D7_1458300	PVP01_1248600	PocGH01_12056500	POWCR01_120051200	OG6_533517
PF3D7_1457900	PVP01_1249000	PocGH01_12056900	POWCR01_120051600	OG5_159834
PF3D7_1457800	PVP01_1249100	PocGH01_12057000	POWCR01_120051700	OG6r7_102765
PF3D7_1457600	PVP01_1249300	PocGH01_12057200	POWCR01_120051900	OG6_532529
PF3D7_1457400	PVP01_1249500	PocGH01_12057400	POWCR01_120052100	OG6r7_103917
PF3D7_1457300	PVP01_1249600	PocGH01_12057500	POWCR01_120052200	OG6_103300
PF3D7_1456700	PVP01_1250200	PocGH01_12058100	POWCR01_120052800	OG6_146162
PF3D7_1456500	PVP01_1250400	PocGH01_12058300	POWCR01_120053000	OG5_167380
PF3D7_1456400	PVP01_1250500	PocGH01_12058400	POWCR01_120053100	OG6r7_134112
PF3D7_1456300	PVP01_1250600	PocGH01_12058500	POWCR01_120053200	OG6_532564
PF3D7_1456200	PVP01_1250700	PocGH01_12058600	POWCR01_120053300	OG6_139489
PF3D7_1455300	PVP01_1251600	PocGH01_12059500	POWCR01_120054200	OG6_532830
PF3D7_1454800	PVP01_1252200	PocGH01_12060100	POWCR01_120054800	OG6_532901
PF3D7_1454200	PVP01_1252800	PocGH01_12060700	POWCR01_120055400	OG6_532354
PF3D7_1453900	PVP01_1253100	PocGH01_12061000	POWCR01_120055700	OG6r7_101116
PF3D7_1453400	PVP01_1253600	PocGH01_12061500	POWCR01_120056200	OG6r7_111583
PF3D7_1452400	PVP01_1254600	PocGH01_12062500	POWCR01_120057200	OG6r7_104792
PF3D7_1451500	PVP01_1255500	PocGH01_12063400	POWCR01_120058100	OG6_103244
PF3D7_1450800	PVP01_1256200	PocGH01_12064100	POWCR01_120058700	OG6_215381
PF3D7_1450700	PVP01_1256300	PocGH01_12064200	POWCR01_120058800	OG6_102153
PF3D7_1450500	PVP01_1256500	PocGH01_12064400	POWCR01_120059000	OG5_152986
PF3D7_1450200	PVP01_1256800	PocGH01_12064700	POWCR01_120059300	OG6_532637
PF3D7_1449900	PVP01_1257100	PocGH01_12065000	POWCR01_120059600	OG6_156396
PF3D7_1449800	PVP01_1257200	PocGH01_12065100	POWCR01_120059700	OG6_118076
PF3D7_1449600	PVP01_1257400	PocGH01_12065300	POWCR01_120059900	OG6_158751
PF3D7_1449100	PVP01_1257900	PocGH01_12065800	POWCR01_120060400	OG5_158892
NA	NA	PocGH01_09034000	POWCR01_090029100	OG6r7_102738
PF3D7_1448900	PVP01_1258100	PocGH01_12066000	POWCR01_120060600	OG6_146155
NA	NA	PocGH01_09034300	POWCR01_090029400	OG5_166603
PF3D7_1448700	PVP01_1258300	PocGH01_12066200	POWCR01_120060800	OG6_156428
PF3D7_1448300	PVP01_1258700	PocGH01_12066500	POWCR01_120061100	OG6r7_100505
PF3D7_1447200	PVP01_1259800	PocGH01_12067600	POWCR01_120062300	OG6_139516
PF3D7_1446700	PVP01_1260300	PocGH01_12068100	POWCR01_120062800	OG6_533196
PF3D7_1446100	PVP01_1260900	PocGH01_12068700	POWCR01_120063400	OG5_165439
PF3D7_1445500	PVP01_1261500	PocGH01_12069300	POWCR01_120064000	OG6_103626
PF3D7_1445000	PVP01_1262000	PocGH01_12069800	POWCR01_120064500	OG6_124625
NA	PVP01_1262100	PocGH01_12069900	POWCR01_120064600	OG6r7_100851
PF3D7_1129700	NA	PocGH01_09036000	POWCR01_090031000	OG6_533743
NA	PVP01_1262400	PocGH01_12070200	POWCR01_120064900	OG6_533140
PF3D7_1444400	PVP01_1262600	PocGH01_12070400	POWCR01_120065100	OG6_533512
PF3D7_1443600	PVP01_1263400	PocGH01_12071200	POWCR01_120065900	OG6_103557
PF3D7_1130100	NA	PocGH01_09036400	POWCR01_090031400	OG6_101624
PF3D7_1443200	PVP01_1263800	PocGH01_12071600	POWCR01_120066300	OG6_533350
PF3D7_1443100	PVP01_1263900	PocGH01_12071700	POWCR01_120066400	OG5_165023
PF3D7_1442800	PVP01_1264200	PocGH01_12072000	POWCR01_120066700	OG6_533595
NA	PVP01_1264600	PocGH01_12072400	POWCR01_120067100	OG6r7_101115
PF3D7_1440900	PVP01_1266100	PocGH01_12073900	POWCR01_120011300	OG6_533683
PF3D7_1440400	PVP01_1266600	PocGH01_12074400	POWCR01_120010800	OG6_105580
PF3D7_1440100	PVP01_1266900	PocGH01_12074700	POWCR01_120010500	OG5_166901
PF3D7_1440000	PVP01_1267000	PocGH01_12074800	POWCR01_120010400	OG6r7_105686
PF3D7_1474600	PVP01_1269500	PocGH01_12077300	POWCR01_120070500	OG6_103371
PF3D7_1201700	PVP01_1301000	PocGH01_13011900	POWCR01_130008500	OG6_532689
PF3D7_1202700	PVP01_1302000	PocGH01_13012900	POWCR01_130009500	OG6_102684
PF3D7_1203300	PVP01_1302600	PocGH01_13013500	POWCR01_130010100	OG6r7_134967
NA	PVP01_1303300	PocGH01_13014100	POWCR01_130010900	OG6r7_102733
PF3D7_1204200	PVP01_1303400	PocGH01_13014200	POWCR01_130011000	OG6r7_356094
PF3D7_1205300	PVP01_1304400	PocGH01_13015200	POWCR01_130011800	OG6_215358
PF3D7_1205400	PVP01_1304500	PocGH01_13015300	POWCR01_130011900	OG5_167072
PF3D7_1205600	PVP01_1304700	PocGH01_13015500	POWCR01_130012100	OG6_126747
PF3D7_1205900	PVP01_1305000	PocGH01_13015800	POWCR01_130012400	OG6_102131
PF3D7_1206300	PVP01_1305400	PocGH01_13016200	POWCR01_130012800	OG6r7_368473
PF3D7_1207000	PVP01_1306100	PocGH01_13016900	POWCR01_130013500	OG6r7_165937
PF3D7_1207900	PVP01_1307000	PocGH01_13017800	POWCR01_130014400	OG6_107492
PF3D7_1208500	PVP01_1307600	PocGH01_13018400	POWCR01_130015000	OG6r7_101665
PF3D7_1209000	PVP01_1308100	PocGH01_13018900	POWCR01_130015500	OG6_105546
PF3D7_1209100	PVP01_1308200	PocGH01_13019000	POWCR01_130015600	OG6r7_103327
PF3D7_1210500	PVP01_1309800	PocGH01_13020600	POWCR01_130017100	OG6_533161
PF3D7_1210600	PVP01_1309900	PocGH01_13020700	POWCR01_130017200	OG6_103305
PF3D7_1210700	PVP01_1310000	PocGH01_13020800	POWCR01_130017300	OG6r7_104682
PF3D7_1437600	PVP01_1311900	PocGH01_13022700	POWCR01_130019300	OG6r7_324998
PF3D7_1437500	PVP01_1312000	PocGH01_13022800	POWCR01_130019400	OG6_532461
PF3D7_1437100	PVP01_1312400	PocGH01_13023200	POWCR01_130019800	OG6_533041
NA	NA	PocGH01_09040400	POWCR01_090035300	OG6_100423
PF3D7_1436700	PVP01_1312800	PocGH01_13023600	POWCR01_130020200	OG6_146174
PF3D7_1436400	PVP01_1313100	PocGH01_13023900	POWCR01_130020500	OG5_166361
PF3D7_1436100	PVP01_1313400	PocGH01_13024200	POWCR01_130020800	OG6r7_371163
PF3D7_1435900	PVP01_1313600	PocGH01_13024400	POWCR01_130021000	OG6_156378
PF3D7_1435600	PVP01_1313900	PocGH01_13024700	POWCR01_130021300	OG5_159683
PF3D7_1435200	PVP01_1314300	PocGH01_13025100	POWCR01_130021700	OG6r7_100875
PF3D7_1434900	PVP01_1314600	PocGH01_13025400	POWCR01_130022000	OG6_532756
PF3D7_1434400	PVP01_1315100	PocGH01_13025900	POWCR01_130022500	OG6_140578
PF3D7_1433200	PVP01_1316300	PocGH01_13027100	POWCR01_130023800	OG6r7_121635
PF3D7_1433100	PVP01_1316400	PocGH01_13027200	POWCR01_130023900	OG6r7_325165
PF3D7_1432800	PVP01_1316700	PocGH01_13027500	POWCR01_130024200	OG6r7_106579
PF3D7_1432600	PVP01_1316900	PocGH01_13027700	POWCR01_130024400	OG5_171980
PF3D7_1432300	PVP01_1317200	PocGH01_13028000	POWCR01_130024700	OG6r7_388585
PF3D7_1432200	PVP01_1317300	PocGH01_13028100	POWCR01_130024800	OG6r7_121925
PF3D7_1431400	PVP01_1318000	PocGH01_13028800	POWCR01_130025500	OG6r7_100891
PF3D7_1431200	PVP01_1318200	PocGH01_13029000	POWCR01_130025700	OG5_205515
PF3D7_1431100	PVP01_1318300	PocGH01_13029100	POWCR01_130025800	OG6_532873
NA	NA	PocGH01_09043000	POWCR01_090038200	OG6_100396
PF3D7_1430800	PVP01_1318600	PocGH01_13029400	POWCR01_130026100	OG6_533214
NA	NA	PocGH01_09043200	POWCR01_090038400	OG6_533110
PF3D7_1430500	PVP01_1318900	PocGH01_13029700	POWCR01_130026400	OG6_532975
PF3D7_1429600	PVP01_1319800	PocGH01_13030600	POWCR01_130027300	OG6_533549
PF3D7_1428000	PVP01_1321300	PocGH01_13032100	POWCR01_130028800	OG6_533708
PF3D7_1427900	PVP01_1321400	PocGH01_13032200	POWCR01_130028900	OG6_102163
PF3D7_1427300	PVP01_1322000	PocGH01_13032800	POWCR01_130029500	OG6_167120
PF3D7_1427000	PVP01_1322300	PocGH01_13033100	POWCR01_130029800	OG6_532930
PF3D7_1426600	PVP01_1322700	PocGH01_13033500	POWCR01_130030200	OG6r7_115428
PF3D7_1423800	PVP01_1325200	PocGH01_13036100	POWCR01_130032800	OG5_157160
PF3D7_1422600	PVP01_1326400	PocGH01_13037300	POWCR01_130034000	OG6r7_158893
PF3D7_1422400	PVP01_1326600	PocGH01_13037500	POWCR01_130034200	OG5_165490
NA	NA	PocGH01_09044300	POWCR01_090039600	OG6_533353
PF3D7_1422200	PVP01_1326800	PocGH01_13037700	POWCR01_130034400	OG6_532559
NA	PVP01_1327200	PocGH01_13038100	POWCR01_130034700	OG6_533348
PF3D7_1421100	PVP01_1327800	PocGH01_13038700	POWCR01_130035200	OG5_165895
PF3D7_1421000	PVP01_1327900	PocGH01_13038800	POWCR01_130035300	OG6_119578
PF3D7_1420500	PVP01_1328400	PocGH01_13039300	POWCR01_130035800	OG5_166119
PF3D7_1420100	PVP01_1328800	PocGH01_13039700	POWCR01_130036300	OG6_176188
PF3D7_1419700	PVP01_1329200	PocGH01_13040100	POWCR01_130036700	OG6_102747
PF3D7_1419500	PVP01_1329400	PocGH01_13040300	POWCR01_130037000	OG6_532938
PF3D7_1417900	PVP01_1331000	PocGH01_13041900	POWCR01_130038600	OG6_149566
PF3D7_1417600	PVP01_1331300	PocGH01_13042200	POWCR01_130038900	OG6_111998
PF3D7_1416600	PVP01_1332300	PocGH01_13043200	POWCR01_130039900	OG6r7_106736
PF3D7_1416300	PVP01_1332600	PocGH01_13043500	POWCR01_130040200	OG6_102519
NA	NA	PocGH01_09045700	POWCR01_090041000	OG6_103946
PF3D7_1415100	PVP01_1333800	PocGH01_13044700	POWCR01_130041400	OG6_148532
PF3D7_1414200	PVP01_1334700	PocGH01_13045600	POWCR01_130042300	OG5_167246
PF3D7_1414100	PVP01_1334800	PocGH01_13045700	POWCR01_130042400	OG6_533605
PF3D7_1413200	PVP01_1335700	PocGH01_13046600	POWCR01_130043300	OG6r7_101253
PF3D7_1413000	PVP01_1335900	PocGH01_13046800	POWCR01_130043500	OG6r7_104756
PF3D7_1412100	PVP01_1336800	PocGH01_13047700	POWCR01_130044400	OG6_103417
PF3D7_1411700	PVP01_1337200	PocGH01_13048100	POWCR01_130044800	OG6_102749
PF3D7_1411300	PVP01_1337600	PocGH01_13048500	POWCR01_130045300	OG5_137531
PF3D7_1410700	PVP01_1338200	PocGH01_13049100	POWCR01_130045900	OG6_171421
NA	PVP01_1338400	PocGH01_13049300	POWCR01_130046100	OG6r7_105556
PF3D7_1409700	PVP01_1339200	PocGH01_13050100	POWCR01_130047000	OG6_533230
NA	PVP01_1339400	PocGH01_13050300	POWCR01_130047200	OG6_112916
PF3D7_1409000	PVP01_1340000	PocGH01_13050900	POWCR01_130047800	OG6_532315
PF3D7_1408800	PVP01_1340200	PocGH01_13051100	POWCR01_130048000	OG6_532486
PF3D7_1407700	PVP01_1341000	PocGH01_13051900	POWCR01_130048800	OG6_215374
NA	PVP01_1341100	PocGH01_13052000	POWCR01_130048900	OG6r7_107821
PF3D7_1407200	PVP01_1341500	PocGH01_13052400	POWCR01_130049300	OG6_111096
PF3D7_1405300	PVP01_1343500	PocGH01_13054300	POWCR01_130051200	OG5_164220
PF3D7_1405000	PVP01_1343800	PocGH01_13054600	POWCR01_130051500	OG6_533642
PF3D7_1404900	PVP01_1343900	PocGH01_13054700	POWCR01_130051600	OG6_532417
PF3D7_1404800	PVP01_1344000	PocGH01_13054800	POWCR01_130051700	OG6_533640
PF3D7_1404700	PVP01_1344100	PocGH01_13054900	POWCR01_130051800	OG6_533138
PF3D7_1403400	PVP01_1345400	PocGH01_13056200	POWCR01_130053100	OG6_104900
PF3D7_1403300	PVP01_1345500	PocGH01_13056300	POWCR01_130053200	OG6_533002
PF3D7_1403200	PVP01_1345600	PocGH01_13056400	POWCR01_130053300	OG6r7_109737
PF3D7_1402900	PVP01_1345900	PocGH01_13056700	POWCR01_130053600	OG6r7_101953
PF3D7_1402200	PVP01_1346600	PocGH01_13057400	POWCR01_130054300	OG6_146106
PF3D7_1402100	PVP01_1346700	PocGH01_13057500	POWCR01_130054400	OG5_152614
PF3D7_1302500	PVP01_1403400	PocGH01_14010500	POWCR01_140005200	OG6_101455
PF3D7_1302900	PVP01_1403800	PocGH01_14010900	POWCR01_140005600	OG6_156431
NA	NA	PocGH01_09049700	POWCR01_090045000	OG6r7_101251
PF3D7_1303300	PVP01_1404200	PocGH01_14011300	POWCR01_140006000	OG6_104035
PF3D7_1303600	PVP01_1404500	PocGH01_14011600	POWCR01_140006300	OG6_160745
PF3D7_1303900	PVP01_1404800	PocGH01_14011900	POWCR01_140006600	OG6_136404
PF3D7_1304300	PVP01_1405200	PocGH01_14012300	POWCR01_140007000	OG6_532944
PF3D7_1304400	PVP01_1405300	PocGH01_14012400	POWCR01_140007100	OG6_126530
PF3D7_1304600	PVP01_1405500	PocGH01_14012600	POWCR01_140007300	OG6r7_101433
PF3D7_1305000	PVP01_1405900	PocGH01_14013100	POWCR01_140007800	OG6_532794
PF3D7_1305100	PVP01_1406000	PocGH01_14013200	POWCR01_140007900	OG6_171414
NA	NA	PocGH01_09050900	POWCR01_090046100	OG6r7_373360
PF3D7_1305700	PVP01_1406600	PocGH01_14013800	POWCR01_140008500	OG6_533502
NA	PVP01_1406700	PocGH01_14013900	POWCR01_140008600	OG5_167443
PF3D7_1305900	PVP01_1406800	PocGH01_14014000	POWCR01_140008700	OG6_215367
PF3D7_1306000	PVP01_1406900	PocGH01_14014100	POWCR01_140008800	OG6r7_100808
PF3D7_1306100	PVP01_1407000	PocGH01_14014200	POWCR01_140008900	OG6r7_106706
PF3D7_1306200	PVP01_1407100	PocGH01_14014300	POWCR01_140009000	OG6_146118
NA	PVP01_1408400	PocGH01_14015600	POWCR01_140010300	OG6_532452
PF3D7_1307700	PVP01_1408600	PocGH01_14015800	POWCR01_140010500	OG6r7_100986
PF3D7_1308000	PVP01_1409000	PocGH01_14016100	POWCR01_140010800	OG6r7_365602
PF3D7_1308500	PVP01_1409500	PocGH01_14016600	POWCR01_140011300	OG6_107127
PF3D7_1308600	PVP01_1409600	PocGH01_14016700	POWCR01_140011400	OG6r7_109699
NA	PVP01_1409700	PocGH01_14016800	POWCR01_140011500	OG6r7_121853
PF3D7_1309000	PVP01_1410000	PocGH01_14017100	POWCR01_140011800	OG6_103111
PF3D7_1309800	PVP01_1410800	PocGH01_14017900	POWCR01_140012600	OG6_139476
PF3D7_1309900	PVP01_1410900	PocGH01_14018000	POWCR01_140012700	OG6_102226
PF3D7_1310100	PVP01_1411100	PocGH01_14018200	POWCR01_140012900	OG6_532458
PF3D7_1310500	PVP01_1411500	PocGH01_14018600	POWCR01_140013300	OG6_102814
PF3D7_1311200	PVP01_1412200	PocGH01_14019300	POWCR01_140014000	OG6_103380
PF3D7_1311600	PVP01_1412600	PocGH01_14019700	POWCR01_000152900	OG6_532892
PF3D7_1312100	PVP01_1413100	PocGH01_14020200	POWCR01_140014800	OG6r7_101254
PF3D7_1312200	PVP01_1413200	PocGH01_14020300	POWCR01_140014900	OG6_146107
PF3D7_1312800	PVP01_1413700	PocGH01_14020900	POWCR01_140015400	OG6r7_100727
PF3D7_1313600	PVP01_1414500	PocGH01_14021700	POWCR01_140016200	OG6r7_170236
PF3D7_1313900	PVP01_1414800	PocGH01_14022000	POWCR01_140016500	OG6_165304
PF3D7_1314000	PVP01_1414900	PocGH01_14022100	POWCR01_140016600	OG6r7_121959
PF3D7_1314100	PVP01_1415000	PocGH01_14022200	POWCR01_140016700	OG6_532828
PF3D7_1314300	PVP01_1415200	PocGH01_14022400	POWCR01_140016900	OG6_143350
PF3D7_1314400	PVP01_1415300	PocGH01_14022500	POWCR01_140017000	OG6_149560
PF3D7_1315000	PVP01_1415900	PocGH01_14023100	POWCR01_140017600	OG6_158748
PF3D7_1315200	PVP01_1416100	PocGH01_14023300	POWCR01_140017800	OG6_134717
PF3D7_1315300	PVP01_1416200	PocGH01_14023400	POWCR01_140017900	OG6r7_367156
PF3D7_1316400	PVP01_1417300	PocGH01_14024500	POWCR01_140019000	OG6_109447
PF3D7_1316700	PVP01_1417600	PocGH01_14024800	POWCR01_140019300	OG6_532816
[truncated: 2,301 more rows]
