# Supplementary material for: Development and Optimization of a Selective Whole-Genome Amplification To Study Plasmodium ovale Spp
Source: Microbiol Spectr. 2022 Sep 13;10(5):e00726-22. doi: 10.1128/spectrum.00726-22 (PMC9602584; doi:10.1128/spectrum.00726-22)
Supplement: Supplemental file 3 — Table S5. Download spectrum.00726-22-s0003.xlsx, XLSX file, 0.03 MB [file spectrum.00726-22-s0003.xlsx]

## Sheet: Supplementary table 5
Id_P. ovale curtisi	Id_P. ovale wallikeri	Id_P. falciparum	Id_P. vivax	Id_P. berghei	Id_P. chabaudi	Id_P. cynomolgi	Id_P. knowlesi	Id_P. malariae	Id_P. reichenowi	Id_P. vivax-like	Id_P. yoelii	Id_P. gallinaceum
PocGH01_05023000	POWCR01_050018200	PF3D7_0817900	PVP01_0517400	PBANKA_0712900	PCHAS_0722000	PcyM_0517200	PKNOH_S04354300	PmUG01_05032700	PRCDC_0817200	PVL_000101200	PYYM_0713000	PGAL8A_00110900
PocGH01_09053100	POWCR01_090048200	PF3D7_1147100	PVP01_0947700	PBANKA_0902000	PCHAS_0703200	PcyM_0952200	PKNOH_S120163600	PmUG01_09056000	PRCDC_1145400	PVL_000153300	PYYM_0902900	PGAL8A_00374500
PocGH01_14064700	POWCR01_140059000	PF3D7_1239100	PVP01_1457200	PBANKA_1453600	PCHAS_1455900	PcyM_1463300	PKNOH_S140277400	PmUG01_14073300	PRCDC_1238300	PVL_140047400	PYYM_1457600	PGAL8A_00460800
PocGH01_12048100	POWCR01_120043500	PF3D7_1466700	PVP01_1240100	PBANKA_1330100	PCHAS_1334700	PcyM_1246100	PKNOH_S110085300	PmUG01_12050200	PRCDC_1465900	PVL_120027600	PYYM_1331800	PGAL8A_00226100
PocGH01_13014300	POWCR01_130011100	PF3D7_1204300	PVP01_1303500	PBANKA_0603200	PCHAS_0605000	PcyM_1304400	PKNOH_S08475500	PmUG01_13014500	PRCDC_1203700	PVL_000134700	PYYM_0604800	PGAL8A_00317500
PocGH01_14042700	POWCR01_140037000	PF3D7_1216600	PVP01_1435400	PBANKA_1432300	PCHAS_1434300	PcyM_1436900	PKNOH_S140254200	PmUG01_14051400	PRCDC_1215900	PVL_140034400	PYYM_1436300	PGAL8A_00531200
PocGH01_14048000	POWCR01_140042200	PF3D7_1222300	PVP01_1440500	PBANKA_1437300	PCHAS_1439300	PcyM_1442300	PKNOH_S140259400	PmUG01_14056600	PRCDC_1221600	PVL_140039500	PYYM_1441400	PGAL8A_00536400
PocGH01_10024700	POWCR01_000187100	PF3D7_0516900	PVP01_1017100	PBANKA_1231700	PCHAS_1232300	PcyM_1015500	PKNOH_S07454400	PmUG01_10027800	PRCDC_0516000	PVL_100018300	PYYM_1234300	PGAL8A_00038400
PocGH01_01013700	POWCR01_010008600	PF3D7_0705900	PVP01_0106100	PBANKA_0803500	PCHAS_0803800	PcyM_0106500	PKNOH_S01012700	PmUG01_01017400	PRCDC_0704100	PVL_000097400	PYYM_0806100	PGAL8A_00046000
PocGH01_14032900	POWCR01_140027300	PF3D7_0814600	PVP01_1425700	PBANKA_1422900	PCHAS_1424700	PcyM_1426900	PKNOH_S140243400	PmUG01_14041600	PRCDC_0814000	PVL_140027800	PYYM_1426700	PGAL8A_00521400
PocGH01_03010600	POWCR01_030005900	PF3D7_0403300	PVP01_0302500	PBANKA_1000900	PCHAS_1001800	PcyM_0305000	PKNOH_S02293400	PmUG01_03013200	PRCDC_0400900	PVL_030005800	PYYM_1002300	PGAL8A_00053800
PocGH01_14033700	POWCR01_140028100	PF3D7_0813800	PVP01_1426500	PBANKA_1423700	PCHAS_1425500	PcyM_1427700	PKNOH_S140244300	PmUG01_14042400	PRCDC_0813200	PVL_000150000	PYYM_1427500	PGAL8A_00522200
PocGH01_12048000	POWCR01_120043400	PF3D7_1466800	PVP01_1240000	PBANKA_1330200	PCHAS_1334800	PcyM_1246000	PKNOH_S110085200	PmUG01_12050100	PRCDC_1466000	PVL_120027500	PYYM_1331900	PGAL8A_00226200
PocGH01_12020500	POWCR01_120016100	PF3D7_1342600	PVP01_1212200	PBANKA_1355700	PCHAS_1360300	PcyM_1214000	PKNOH_S09540000	PmUG01_12022300	PRCDC_1341600	PVL_000079400	PYYM_1357800	PGAL8A_00253700
PocGH01_14029600	POWCR01_140023900	PF3D7_1321600	PVP01_1422400	PBANKA_1419900	PCHAS_1421700	PcyM_1423400	PKNOH_S140240000	PmUG01_14038300	PRCDC_1320600	PVL_140024800	PYYM_1423400	PGAL8A_00517900
PocGH01_11026900	POWCR01_110021100	PF3D7_0630400	PVP01_1119100	PBANKA_1129200	PCHAS_1128700	PcyM_1119500	PKNOH_S130185300	PmUG01_11033200	PRCDC_0628800	PVL_110018100	PYYM_1131500	PGAL8A_00158900
PocGH01_14032700	POWCR01_140027100	PF3D7_0814900	PVP01_1425500	PBANKA_1422700	PCHAS_1424500	PcyM_1426700	PKNOH_S140243200	PmUG01_14041400	PRCDC_0814200	PVL_140027600	PYYM_1426500	PGAL8A_00521100
PocGH01_05022900	POWCR01_050018100	PF3D7_0818000	PVP01_0517300	PBANKA_0712800	PCHAS_0721900	PcyM_0517100	PKNOH_S04354200	PmUG01_05032800	PRCDC_0817300	PVL_050016200	PYYM_0712900	PGAL8A_00111000
PocGH01_08020100	POWCR01_080018100	PF3D7_1011700	PVP01_0811800	PBANKA_1210100	PCHAS_1210800	PcyM_0812000	PKNOH_S100039500	PmUG01_08027700	PRCDC_1011100	PVL_080016300	PYYM_1212700	PGAL8A_00387900
PocGH01_12046100	POWCR01_120041500	PF3D7_1468700	PVP01_1238100	PBANKA_1331900	PCHAS_1336500	PcyM_1243500	PKNOH_S110082900	PmUG01_12048200	PRCDC_1467900	PVL_120026900	PYYM_1333600	PGAL8A_00228100
PocGH01_14010600	POWCR01_140005300	PF3D7_1302600	PVP01_1403500	PBANKA_1401100	PCHAS_1403000	PcyM_1404000	PKNOH_S140219900	PmUG01_14019200	PRCDC_1301600	PVL_140007800	PYYM_1404700	PGAL8A_00498600
PocGH01_13048900	POWCR01_130045700	PF3D7_1410900	PVP01_1338000	PBANKA_1031600	PCHAS_1032400	PcyM_1344600	PKNOH_S05391200	PmUG01_13047500	PRCDC_1410200	PVL_130028000	PYYM_1033700	PGAL8A_00282500
PocGH01_00017200	POWCR01_000123500	PF3D7_0416200	PVP01_0525600	PBANKA_0718200	PCHAS_0727300	PcyM_0525800	PKNOH_S04361300	PmUG01_05033700	PRCDC_0413700	PVL_050020400	PYYM_0718300	PGAL8A_00089700
PocGH01_00102600	POWCR01_090005000	PF3D7_1103100	PVP01_0903900	PBANKA_0943600	PCHAS_0900700	PcyM_0904900	PKNOH_S120119100	PmUG01_09012800	PRCDC_1101600	PVL_090005400	PYYM_0945400	PGAL8A_00330400
PocGH01_01010900	POWCR01_010005800	PF3D7_0703100	PVP01_0103300	PBANKA_0800800	PCHAS_0801100	PcyM_0103400	PKNOH_S01009600	PmUG01_01014600	PRCDC_0701300	PVL_010006100	PYYM_0803400	PGAL8A_00043200
PocGH01_01011100	POWCR01_010006000	PF3D7_0703300	PVP01_0103500	PBANKA_0801000	PCHAS_0801300	PcyM_0103600	PKNOH_S01009800	PmUG01_01014800	PRCDC_0701500	PVL_010006300	PYYM_0803600	PGAL8A_00043400
PocGH01_01011500	POWCR01_010006400	PF3D7_0703700	PVP01_0103900	PBANKA_0801400	PCHAS_0801700	PcyM_0104000	PKNOH_S01010200	PmUG01_01015200	PRCDC_0701900	PVL_010006700	PYYM_0804000	PGAL8A_00043800
PocGH01_01014200	POWCR01_010009100	PF3D7_0706400	PVP01_0106600	PBANKA_0804000	PCHAS_0804300	PcyM_0107300	PKNOH_S01013200	PmUG01_01017900	PRCDC_0704600	PVL_000096900	PYYM_0806600	PGAL8A_00046500
PocGH01_01016000	POWCR01_010010900	PF3D7_0708100	PVP01_0108400	PBANKA_0805400	PCHAS_0805700	PcyM_0109100	PKNOH_S01015000	PmUG01_01019700	PRCDC_0706300	PVL_010009300	PYYM_0808400	PGAL8A_00048300
PocGH01_01022800	POWCR01_010017800	PF3D7_0805400	PVP01_0115100	PBANKA_1225200	PCHAS_1225800	PcyM_0116800	PKNOH_S01022200	PmUG01_01026600	PRCDC_0805000	PVL_010012300	PYYM_1227900	PGAL8A_00107900
PocGH01_01023000	POWCR01_010018000	PF3D7_0805200	PVP01_0115300	PBANKA_1225400	PCHAS_1226000	PcyM_0117200	PKNOH_S01022400	PmUG01_01026800	PRCDC_0804800	PVL_010012500	PYYM_1228100	PGAL8A_00081300
PocGH01_01023100	POWCR01_010018100	PF3D7_0805100	PVP01_0115400	PBANKA_1225500	PCHAS_1226100	PcyM_0117300	PKNOH_S01022500	PmUG01_01026900	PRCDC_0804700	PVL_010012600	PYYM_1228200	PGAL8A_00081200
PocGH01_01023300	POWCR01_010018300	PF3D7_0804900	PVP01_0115600	PBANKA_1225700	PCHAS_1226300	PcyM_0117700	PKNOH_S01022700	PmUG01_01027100	PRCDC_0804500	PVL_010012800	PYYM_1228400	PGAL8A_00081000
PocGH01_02010500	POWCR01_020005300	PF3D7_0111900	PVP01_0203300	PBANKA_0201900	PCHAS_0200300	PcyM_0204600	PKNOH_S09510900	PmUG01_02012200	PRCDC_0109600	PVL_020005900	PYYM_0204800	PGAL8A_00107600
PocGH01_02023300	POWCR01_020017700	PF3D7_0730400	PVP01_0216100	PBANKA_0214500	PCHAS_0212900	PcyM_0219600	PKNOH_S09525400	PmUG01_02025000	PRCDC_0727200	PVL_020012700	PYYM_0217400	PGAL8A_00094500
PocGH01_03028700	POWCR01_030024400	PF3D7_0725200	PVP01_0320900	PBANKA_0622700	PCHAS_0624400	PcyM_0325800	PKNOH_S02313000	PmUG01_03031600	PRCDC_0722400	PVL_000191700	PYYM_0624500	PGAL8A_00181500
PocGH01_04019000	POWCR01_040014700	PF3D7_0211200	PVP01_0413800	PBANKA_0308000	PCHAS_0310200	PcyM_0411900	PKNOH_S08499000	PmUG01_04021200	PRCDC_0210100	PVL_040009600	PYYM_0308900	PGAL8A_00401800
PocGH01_05012000	POWCR01_050007400	PF3D7_0828900	PVP01_0505500	PBANKA_0701800	PCHAS_0936200	PcyM_0504300	PKNOH_S04341900	PmUG01_05017100	PRCDC_0828200	PVL_050007200	PYYM_0702000	PGAL8A_00122200
PocGH01_05019000	POWCR01_050014300	PF3D7_0821900	PVP01_0512400	PBANKA_0708900	PCHAS_0718000	PcyM_0511900	PKNOH_S04349000	PmUG01_05024200	PRCDC_0821200	PVL_050013000	PYYM_0709000	PGAL8A_00115000
PocGH01_05019200	POWCR01_050014500	PF3D7_0821700	PVP01_0512600	PBANKA_0709100	PCHAS_0718200	PcyM_0512100	PKNOH_S04349200	PmUG01_05024400	PRCDC_0821000	PVL_050013200	PYYM_0709200	PGAL8A_00114800
PocGH01_05022300	POWCR01_050017400	PF3D7_0818600	PVP01_0516700	PBANKA_0712200	PCHAS_0721300	PcyM_0516300	PKNOH_S04353500	PmUG01_05033400	PRCDC_0817900	PVL_050015600	PYYM_0712300	PGAL8A_00111600
PocGH01_06029900	POWCR01_060024900	PF3D7_1037700	PVP01_0622100	PBANKA_0520600	PCHAS_0520800	PcyM_0627100	PKNOH_S03337600	PmUG01_10048500	PRCDC_1036800	PVL_060019900	PYYM_0521100	PGAL8A_00496300
PocGH01_06030100	POWCR01_060025100	PF3D7_1037900	PVP01_0622300	PBANKA_0520800	PCHAS_0521000	PcyM_0627300	PKNOH_S03337800	PmUG01_10048700	PRCDC_1037000	PVL_060020100	PYYM_0521300	PGAL8A_00496500
PocGH01_07010400	POWCR01_070005400	PF3D7_0903000	PVP01_0701400	PBANKA_0418400	PCHAS_0419300	PcyM_0700700	PKNOH_S06402200	PmUG01_07014500	PRCDC_0901100	PVL_070006500	PYYM_0421200	PGAL8A_00184900
PocGH01_07010500	POWCR01_070005500	PF3D7_0903100	PVP01_0701500	PBANKA_0418300	PCHAS_0419200	PcyM_0700800	PKNOH_S06402300	PmUG01_07014600	PRCDC_0901200	PVL_070006600	PYYM_0421100	PGAL8A_00184800
PocGH01_07010600	POWCR01_070005600	PF3D7_0903200	PVP01_0701600	PBANKA_0418200	PCHAS_0419100	PcyM_0700900	PKNOH_S06402400	PmUG01_07014700	PRCDC_0901300	PVL_070006700	PYYM_0421000	PGAL8A_00184700
PocGH01_07011300	POWCR01_070006300	PF3D7_0903900	PVP01_0702300	PBANKA_0417500	PCHAS_0418400	PcyM_0701600	PKNOH_S06403100	PmUG01_07015400	PRCDC_0902000	PVL_070007400	PYYM_0420300	PGAL8A_00416400
PocGH01_07011600	POWCR01_070006600	PF3D7_0904200	PVP01_0702600	PBANKA_0417200	PCHAS_0418100	PcyM_0701900	PKNOH_S06403400	PmUG01_07015700	PRCDC_0902300	PVL_070007700	PYYM_0420000	PGAL8A_00416700
PocGH01_07011900	POWCR01_070006900	PF3D7_0904500	PVP01_0702900	PBANKA_0416900	PCHAS_0417800	PcyM_0702200	PKNOH_S06403700	PmUG01_07016000	PRCDC_0902600	PVL_070008000	PYYM_0419700	PGAL8A_00417000
PocGH01_07014000	POWCR01_070008900	PF3D7_0906500	PVP01_0705000	PBANKA_0414800	PCHAS_0415700	PcyM_0704400	PKNOH_S06405800	PmUG01_07018100	PRCDC_0904600	PVL_000130200	PYYM_0417600	PGAL8A_00419100
PocGH01_07017300	POWCR01_070012100	PF3D7_0909800	PVP01_0708300	PBANKA_0811000	PCHAS_0811300	PcyM_0708100	PKNOH_S06409300	PmUG01_07021400	PRCDC_0907900	PVL_070012100	PYYM_0814000	PGAL8A_00422600
PocGH01_07017800	POWCR01_070012600	PF3D7_0910300	PVP01_0708800	PBANKA_0811500	PCHAS_0811800	PcyM_0708600	PKNOH_S06409800	PmUG01_07021900	PRCDC_0908400	PVL_070012700	PYYM_0814500	PGAL8A_00423100
PocGH01_08016100	POWCR01_080013300	PF3D7_1008200	PVP01_0807900	PBANKA_1206400	PCHAS_1207100	PcyM_0807800	PKNOH_S100035000	PmUG01_08024000	PRCDC_1007600	PVL_080012600	PYYM_1209000	PGAL8A_00384300
PocGH01_08017200	POWCR01_080015200	PF3D7_1009000	PVP01_0809000	PBANKA_1207300	PCHAS_1208000	PcyM_0809000	PKNOH_S100036700	PmUG01_08024900	PRCDC_1008400	PVL_080013600	PYYM_1209900	PGAL8A_00385200
PocGH01_08019700	POWCR01_080017700	PF3D7_1011400	PVP01_0811500	PBANKA_1209800	PCHAS_1210500	PcyM_0811700	PKNOH_S100039200	PmUG01_08027400	PRCDC_1010800	PVL_080016000	PYYM_1212400	PGAL8A_00387700
PocGH01_08020600	POWCR01_080018600	PF3D7_1012200	PVP01_0812300	PBANKA_1210600	PCHAS_1211300	PcyM_0812800	PKNOH_S100040000	PmUG01_08028200	PRCDC_1011600	PVL_080016800	PYYM_1213200	PGAL8A_00388400
PocGH01_08022600	POWCR01_000064500	PF3D7_1014200	PVP01_0814300	PBANKA_1212600	PCHAS_1213300	PcyM_0814900	PKNOH_S100042100	PmUG01_08030200	PRCDC_1013600	PVL_080018800	PYYM_1215200	PGAL8A_00390400
PocGH01_08025200	POWCR01_080023100	PF3D7_0323300	PVP01_0816900	PBANKA_1215200	PCHAS_1215900	PcyM_0817900	PKNOH_S100045100	PmUG01_08032800	PRCDC_0322600	PVL_080019800	PYYM_1217800	PGAL8A_00393000
PocGH01_08033000	POWCR01_080031100	PF3D7_0315500	PVP01_0824600	PBANKA_0413300	PCHAS_0414200	PcyM_0826600	PKNOH_S100055200	PmUG01_08040600	PRCDC_0314800	PVL_000112800	PYYM_0416200	PGAL8A_00400800
PocGH01_08033400	POWCR01_080031500	PF3D7_0315100	PVP01_0825000	PBANKA_0412800	PCHAS_0413700	PcyM_0827000	PKNOH_S100055600	PmUG01_08041000	PRCDC_0314400	PVL_000113200	PYYM_0415800	PGAL8A_00401200
PocGH01_08033900	POWCR01_080032000	PF3D7_0314600	PVP01_0825500	PBANKA_0412300	PCHAS_0413200	PcyM_0827600	PKNOH_S100056100	PmUG01_08041500	PRCDC_0313900	PVL_080023900	PYYM_0415300	PGAL8A_00013900
PocGH01_08034000	POWCR01_080032100	PF3D7_0314500	PVP01_0825600	PBANKA_0412200	PCHAS_0413100	PcyM_0827700	PKNOH_S100056200	PmUG01_08041600	PRCDC_0313800	PVL_080024000	PYYM_0415200	PGAL8A_00013800
PocGH01_08045200	POWCR01_000074500	PF3D7_0302700	PVP01_0837500	PBANKA_0401300	PCHAS_0402200	PcyM_0841800	PKNOH_S100069300	PmUG01_08053500	PRCDC_0302000	PVL_080032700	PYYM_0403700	PGAL8A_00002000
PocGH01_08045500	POWCR01_000074200	PF3D7_0302000	PVP01_0837800	PBANKA_0401000	PCHAS_0401900	PcyM_0842100	PKNOH_S100069600	PmUG01_08053900	PRCDC_0301100	PVL_080033100	PYYM_0403400	PGAL8A_00001600
PocGH01_09023100	POWCR01_090018300	PF3D7_1116900	PVP01_0917500	PBANKA_0931100	PCHAS_0913200	PcyM_0919500	PKNOH_S120133400	PmUG01_09026200	PRCDC_1115300	PVL_090014700	PYYM_0932500	PGAL8A_00343500
PocGH01_09039800	POWCR01_090034700	PF3D7_1133400	PVP01_0934200	PBANKA_0915000	PCHAS_0931000	PcyM_0938200	PKNOH_S120150200	PmUG01_09042600	PRCDC_1131800	PVL_090019400	PYYM_0916000	PGAL8A_00360900
PocGH01_09048600	POWCR01_090043800	PF3D7_1142400	PVP01_0943100	PBANKA_0906600	PCHAS_0707800	PcyM_0947100	PKNOH_S120158900	PmUG01_09051500	PRCDC_1140800	PVL_090025100	PYYM_0907500	PGAL8A_00369900
PocGH01_09048800	POWCR01_090044000	PF3D7_1142600	PVP01_0943300	PBANKA_0906400	PCHAS_0707600	PcyM_0947200	PKNOH_S120159100	PmUG01_09051700	PRCDC_1141000	PVL_090025300	PYYM_0907300	PGAL8A_00370100
PocGH01_09053300	POWCR01_090048400	PF3D7_1147300	PVP01_0947900	PBANKA_0901800	PCHAS_0703000	PcyM_0952500	PKNOH_S120163800	PmUG01_09056200	PRCDC_1145600	PVL_000153100	PYYM_0902700	PGAL8A_00374700
PocGH01_09053400	POWCR01_090048500	PF3D7_1147400	PVP01_0948000	PBANKA_0901700	PCHAS_0702900	PcyM_0952600	PKNOH_S120164000	PmUG01_09056300	PRCDC_1145700	PVL_000153000	PYYM_0902600	PGAL8A_00374800
PocGH01_09053500	POWCR01_090048600	PF3D7_1147500	PVP01_0948100	PBANKA_0901600	PCHAS_0702800	PcyM_0952700	PKNOH_S120164100	PmUG01_09056400	PRCDC_1145800	PVL_000152900	PYYM_0902500	PGAL8A_00374900
PocGH01_10017000	POWCR01_100012200	PF3D7_0524700	PVP01_1009200	PBANKA_1239500	PCHAS_1239900	PcyM_1007000	PKNOH_S07446100	PmUG01_10019900	PRCDC_0523800	PVL_100011500	PYYM_1241900	PGAL8A_00071900
PocGH01_10018900	POWCR01_100014200	PF3D7_0522800	PVP01_1011100	PBANKA_1237500	PCHAS_1238000	PcyM_1009000	PKNOH_S07448000	PmUG01_10021800	PRCDC_0521900	PVL_100013100	PYYM_1240000	PGAL8A_00070000
PocGH01_10019500	POWCR01_100014800	PF3D7_0522200	PVP01_1011700	PBANKA_1236900	PCHAS_1237400	PcyM_1009600	PKNOH_S07448600	PmUG01_10022400	PRCDC_0521300	PVL_100013700	PYYM_1239400	PGAL8A_00069400
PocGH01_10030600	POWCR01_000106300	PF3D7_0511000	PVP01_1023000	PBANKA_1110500	PCHAS_1110200	PcyM_1022100	PKNOH_S07460700	PmUG01_06013900	PRCDC_0510200	PVL_100023300	PYYM_1112700	PGAL8A_00032200
PocGH01_10039500	POWCR01_000214500	PF3D7_0503000	PVP01_1032000	PBANKA_1102700	PCHAS_1102400	PcyM_1032700	PKNOH_S07468900	PmUG01_06023300	PRCDC_0502300	PVL_100026800	PYYM_1104900	PGAL8A_00024200
PocGH01_10039700	POWCR01_000214700	PF3D7_0502800	PVP01_1032200	PBANKA_1102500	PCHAS_1102200	PcyM_1032900	PKNOH_S07469100	PmUG01_06023500	PRCDC_0502100	PVL_100027000	PYYM_1104700	PGAL8A_00024000
PocGH01_10040300	POWCR01_000215300	PF3D7_0502200	PVP01_1032800	PBANKA_1102000	PCHAS_1101700	PcyM_1033500	PKNOH_S07469700	PmUG01_06024100	PRCDC_0501500	PVL_100027600	PYYM_1104200	PGAL8A_00023400
PocGH01_11013300	POWCR01_110007100	PF3D7_1367300	PVP01_1104700	PBANKA_1143200	PCHAS_1142700	PcyM_1103900	PKNOH_S130170000	PmUG01_11018900	PRCDC_1366200	PVL_000144700	PYYM_1145500	PGAL8A_00173800
PocGH01_11013600	POWCR01_110007400	PF3D7_1367000	PVP01_1105000	PBANKA_1142900	PCHAS_1142400	PcyM_1104200	PKNOH_S130170300	PmUG01_11019200	PRCDC_1365900	PVL_000144400	PYYM_1145200	PGAL8A_00173500
PocGH01_11014100	POWCR01_110008000	PF3D7_1366500	PVP01_1105500	PBANKA_1142400	PCHAS_1141900	PcyM_1104800	PKNOH_S130170900	PmUG01_11019700	PRCDC_1365400	PVL_110006900	PYYM_1144700	PGAL8A_00173000
PocGH01_11014400	POWCR01_110008300	PF3D7_1366200	PVP01_1105800	PBANKA_1142000	PCHAS_1141500	PcyM_1105100	PKNOH_S130171200	PmUG01_11020000	PRCDC_1365100	PVL_110007200	PYYM_1144400	PGAL8A_00172700
PocGH01_11016900	POWCR01_110010800	PF3D7_1363700	PVP01_1108300	PBANKA_1139700	PCHAS_1139200	PcyM_1107700	PKNOH_S130173700	PmUG01_11022400	PRCDC_1362600	PVL_110010300	PYYM_1142100	PGAL8A_00170200
PocGH01_11018000	POWCR01_110011900	PF3D7_1362600	PVP01_1109400	PBANKA_1138600	PCHAS_1138100	PcyM_1108800	PKNOH_S130174800	PmUG01_11023500	PRCDC_1361500	PVL_110011400	PYYM_1141000	PGAL8A_00169000
PocGH01_11018300	POWCR01_110012200	PF3D7_1362300	PVP01_1109700	PBANKA_1138300	PCHAS_1137800	PcyM_1109100	PKNOH_S130175100	PmUG01_11023800	PRCDC_1361200	PVL_110011700	PYYM_1140700	PGAL8A_00168700
PocGH01_11018400	POWCR01_110012300	PF3D7_1362200	PVP01_1109800	PBANKA_1138200	PCHAS_1137700	PcyM_1109200	PKNOH_S130175200	PmUG01_11023900	PRCDC_1361100	PVL_110011800	PYYM_1140600	PGAL8A_00168600
PocGH01_11018600	POWCR01_110012500	PF3D7_1362000	PVP01_1110000	PBANKA_1138000	PCHAS_1137500	PcyM_1109400	PKNOH_S130175400	PmUG01_11024100	PRCDC_1360900	PVL_110012000	PYYM_1140400	PGAL8A_00168400
PocGH01_11018700	POWCR01_110012600	PF3D7_1361900	PVP01_1110100	PBANKA_1137900	PCHAS_1137400	PcyM_1109500	PKNOH_S130175500	PmUG01_11024200	PRCDC_1360800	PVL_110012100	PYYM_1140300	PGAL8A_00168300
PocGH01_11020400	POWCR01_110014300	PF3D7_1360100	PVP01_1111800	PBANKA_1136300	PCHAS_1135800	PcyM_1111500	PKNOH_S130177300	PmUG01_11025900	PRCDC_1359000	PVL_110013800	PYYM_1138700	PGAL8A_00166600
PocGH01_11020500	POWCR01_110014400	PF3D7_1360000	PVP01_1111900	PBANKA_1136200	PCHAS_1135700	PcyM_1111600	PKNOH_S130177400	PmUG01_11026000	PRCDC_1358900	PVL_110013900	PYYM_1138600	PGAL8A_00166500
PocGH01_11020700	POWCR01_110014600	PF3D7_1359800	PVP01_1112100	PBANKA_1136000	PCHAS_1135500	PcyM_1111800	PKNOH_S130177600	PmUG01_11026200	PRCDC_1358700	PVL_110014100	PYYM_1138400	PGAL8A_00166300
PocGH01_11021100	POWCR01_110015000	PF3D7_1359400	PVP01_1112500	PBANKA_1135700	PCHAS_1135200	PcyM_1112200	PKNOH_S130178000	PmUG01_11026600	PRCDC_1358300	PVL_110014500	PYYM_1138100	PGAL8A_00165900
PocGH01_11021700	POWCR01_110015600	PF3D7_1358800	PVP01_1113100	PBANKA_1135100	PCHAS_1134600	PcyM_1112800	PKNOH_S130178600	PmUG01_11027200	PRCDC_1357700	PVL_110015100	PYYM_1137500	PGAL8A_00165300
PocGH01_11022100	POWCR01_110016000	PF3D7_1358400	PVP01_1113500	PBANKA_1134700	PCHAS_1134200	PcyM_1113200	PKNOH_S130179200	PmUG01_11027600	PRCDC_1357300	PVL_110015500	PYYM_1137100	PGAL8A_00164900
PocGH01_11027300	POWCR01_110021500	PF3D7_0630000	PVP01_1119500	PBANKA_1128800	PCHAS_1128300	PcyM_1119900	PKNOH_S130185700	PmUG01_11033600	PRCDC_0628400	PVL_110018500	PYYM_1131100	PGAL8A_00158500
PocGH01_11028100	POWCR01_110022300	PF3D7_0629200	PVP01_1120300	PBANKA_1127800	PCHAS_1127300	PcyM_1120900	PKNOH_S130186500	PmUG01_11034400	PRCDC_0627600	PVL_110019300	PYYM_1130100	PGAL8A_00157700
PocGH01_11028900	POWCR01_110023100	PF3D7_0628400	PVP01_1121100	PBANKA_1127100	PCHAS_1126600	PcyM_1121700	PKNOH_S130187900	PmUG01_11035200	PRCDC_0626800	PVL_110020100	PYYM_1129400	PGAL8A_00156900
PocGH01_11031600	POWCR01_110026000	PF3D7_0625700	PVP01_1123800	PBANKA_1124600	PCHAS_1124100	PcyM_1124500	PKNOH_S130190600	PmUG01_11037900	PRCDC_0624100	PVL_110022800	PYYM_1126900	PGAL8A_00154200
PocGH01_11033800	POWCR01_110028200	PF3D7_0623500	PVP01_1126000	PBANKA_1122400	PCHAS_1121900	PcyM_1126700	PKNOH_S130193200	PmUG01_11040100	PRCDC_0621900	PVL_110024600	PYYM_1124700	PGAL8A_00152000
PocGH01_11034000	POWCR01_000104400	PF3D7_0623300	PVP01_1126200	PBANKA_1122200	PCHAS_1121700	PcyM_1127000	PKNOH_S130193400	PmUG01_11040300	PRCDC_0621700	PVL_110024800	PYYM_1124500	PGAL8A_00151800
PocGH01_11034100	POWCR01_110028400	PF3D7_0623200	PVP01_1126300	PBANKA_1122100	PCHAS_1121600	PcyM_1127100	PKNOH_S130193500	PmUG01_11040400	PRCDC_0621600	PVL_110024900	PYYM_1124400	PGAL8A_00151700
PocGH01_11034900	POWCR01_110029100	PF3D7_0622400	PVP01_1127100	PBANKA_1121300	PCHAS_1120800	PcyM_1128100	PKNOH_S130194300	PmUG01_11041200	PRCDC_0620800	PVL_110025900	PYYM_1123600	PGAL8A_00150900
PocGH01_11035300	POWCR01_110029500	PF3D7_0622000	PVP01_1127500	PBANKA_1120900	PCHAS_1120400	PcyM_1128500	PKNOH_S130194700	PmUG01_11041600	PRCDC_0620400	PVL_110026300	PYYM_1123200	PGAL8A_00150500
PocGH01_11035500	POWCR01_110029700	PF3D7_0621800	PVP01_1127700	PBANKA_1120700	PCHAS_1120200	PcyM_1128700	PKNOH_S130194900	PmUG01_11041800	PRCDC_0620200	PVL_110026500	PYYM_1123000	PGAL8A_00150300
PocGH01_11045800	POWCR01_110040000	PF3D7_0611100	PVP01_1138100	PBANKA_0109400	PCHAS_0110000	PcyM_1140300	PKNOH_S130205700	PmUG01_11052000	PRCDC_0609800	PVL_110031300	PYYM_0110400	PGAL8A_00139600
PocGH01_12011600	POWCR01_120006900	PF3D7_1351600	PVP01_1203200	PBANKA_1364300	PCHAS_1368900	PcyM_1204500	PKNOH_S09549500	PmUG01_12013300	PRCDC_1350600	PVL_000169500	PYYM_1366400	PGAL8A_00262700
PocGH01_12021200	POWCR01_120016800	PF3D7_1341900	PVP01_1212900	PBANKA_1355000	PCHAS_1359600	PcyM_1214900	PKNOH_S09539300	PmUG01_12023000	PRCDC_1340900	PVL_000078700	PYYM_1357100	PGAL8A_00253000
PocGH01_12021600	POWCR01_120017200	PF3D7_1341500	PVP01_1213300	PBANKA_1354600	PCHAS_1359200	PcyM_1215300	PKNOH_S09538900	PmUG01_12023400	PRCDC_1340500	PVL_000116500	PYYM_1356700	PGAL8A_00252600
PocGH01_12021900	POWCR01_120017500	PF3D7_1341200	PVP01_1213600	PBANKA_1354400	PCHAS_1359000	PcyM_1215600	PKNOH_S09538700	PmUG01_12023700	PRCDC_1340200	PVL_000116700	PYYM_1356500	PGAL8A_00252300
PocGH01_12022700	POWCR01_120018300	PF3D7_1340400	PVP01_1214400	PBANKA_1353800	PCHAS_1358400	PcyM_1216400	PKNOH_S09537900	PmUG01_12024500	PRCDC_1339400	PVL_000117600	PYYM_1355700	PGAL8A_00251400
PocGH01_12023000	POWCR01_120018600	PF3D7_1340100	PVP01_1214700	PBANKA_1353500	PCHAS_1358100	PcyM_1216800	PKNOH_S09537600	PmUG01_12024800	PRCDC_1339100	PVL_000117900	PYYM_1355400	PGAL8A_00251100
PocGH01_12023600	POWCR01_120019200	PF3D7_1339500	PVP01_1215300	PBANKA_1352900	PCHAS_1357500	PcyM_1217400	PKNOH_S09537000	PmUG01_12025400	PRCDC_1338500	PVL_000118500	PYYM_1354800	PGAL8A_00250500
PocGH01_12023700	POWCR01_120019300	PF3D7_1339400	PVP01_1215400	PBANKA_1352800	PCHAS_1357400	PcyM_1217500	PKNOH_S09536900	PmUG01_12025500	PRCDC_1338400	PVL_000118600	PYYM_1354700	PGAL8A_00250400
PocGH01_12023800	POWCR01_120019400	PF3D7_1339300	PVP01_1215500	PBANKA_1352700	PCHAS_1357300	PcyM_1217600	PKNOH_S09536800	PmUG01_12025600	PRCDC_1338300	PVL_000118700	PYYM_1354600	PGAL8A_00250300
PocGH01_12034600	POWCR01_120030100	PF3D7_1327800	PVP01_1226600	PBANKA_1343000	PCHAS_1347600	PcyM_1230500	PKNOH_S110071300	PmUG01_12036700	PRCDC_1326800	PVL_000081900	PYYM_1344700	PGAL8A_00240000
PocGH01_12034800	POWCR01_120030300	PF3D7_1327600	PVP01_1226800	PBANKA_1342800	PCHAS_1347400	PcyM_1230700	PKNOH_S110071500	PmUG01_12036900	PRCDC_1326600	PVL_000081700	PYYM_1344500	PGAL8A_00239800
PocGH01_12035200	POWCR01_120030700	PF3D7_1327200	PVP01_1227200	PBANKA_1342400	PCHAS_1347000	PcyM_1231100	PKNOH_S110071900	PmUG01_12037300	PRCDC_1326200	PVL_000081300	PYYM_1344100	PGAL8A_00239400
PocGH01_12040800	POWCR01_120036500	PF3D7_1321800	PVP01_1232800	PBANKA_1337200	PCHAS_1341800	PcyM_1237700	PKNOH_S110077500	PmUG01_12042900	PRCDC_1320800	PVL_000011100	PYYM_1338900	PGAL8A_00233700
PocGH01_12043600	POWCR01_120039100	PF3D7_1471200	PVP01_1235600	PBANKA_1334400	PCHAS_1339000	PcyM_1240700	PKNOH_S110080300	PmUG01_12045700	PRCDC_1470400	PVL_120024700	PYYM_1336100	PGAL8A_00230700
PocGH01_12048200	POWCR01_120043600	PF3D7_1466600	PVP01_1240200	PBANKA_1330000	PCHAS_1334600	PcyM_1246200	PKNOH_S110085400	PmUG01_12050300	PRCDC_1465800	PVL_120027700	PYYM_1331700	PGAL8A_00226000
PocGH01_12049600	POWCR01_120045200	PF3D7_1465200	PVP01_1241600	PBANKA_1328600	PCHAS_1333200	PcyM_1247600	PKNOH_S110086800	PmUG01_12051700	PRCDC_1464400	PVL_120029200	PYYM_1330300	PGAL8A_00224600
PocGH01_12050000	POWCR01_120045600	PF3D7_1464800	PVP01_1242000	PBANKA_1328200	PCHAS_1332800	PcyM_1248000	PKNOH_S110087200	PmUG01_12052100	PRCDC_1464000	PVL_120029600	PYYM_1329900	PGAL8A_00224200
PocGH01_12050100	POWCR01_120045700	PF3D7_1464700	PVP01_1242100	PBANKA_1328100	PCHAS_1332700	PcyM_1248100	PKNOH_S110087300	PmUG01_12052200	PRCDC_1463900	PVL_120029700	PYYM_1329800	PGAL8A_00224100
PocGH01_12051600	POWCR01_120047100	PF3D7_1463200	PVP01_1243600	PBANKA_1326800	PCHAS_1330100	PcyM_1249600	PKNOH_S110088800	PmUG01_12053700	PRCDC_1462400	PVL_120031200	PYYM_1327600	PGAL8A_00222600
PocGH01_12056400	POWCR01_120051100	PF3D7_1458400	PVP01_1248500	PBANKA_1322100	PCHAS_1325400	PcyM_1255000	PKNOH_S110094300	PmUG01_12058500	PRCDC_1457700	PVL_120033200	PYYM_1322900	PGAL8A_00217700
PocGH01_12056600	POWCR01_120051300	PF3D7_1458200	PVP01_1248700	PBANKA_1321900	PCHAS_1325200	PcyM_1255200	PKNOH_S110094500	PmUG01_12058700	PRCDC_1457500	PVL_120033400	PYYM_1322700	PGAL8A_00217500
PocGH01_12056700	POWCR01_120051400	PF3D7_1458100	PVP01_1248800	PBANKA_1321800	PCHAS_1325100	PcyM_1255300	PKNOH_S110094600	PmUG01_12058800	PRCDC_1457400	PVL_120033500	PYYM_1322600	PGAL8A_00217400
PocGH01_12057200	POWCR01_120051900	PF3D7_1457600	PVP01_1249300	PBANKA_1321300	PCHAS_1324600	PcyM_1255800	PKNOH_S110095100	PmUG01_12059300	PRCDC_1456900	PVL_120034000	PYYM_1322100	PGAL8A_00216900
PocGH01_12062400	POWCR01_120057100	PF3D7_1452500	PVP01_1254500	PBANKA_1316200	PCHAS_1319500	PcyM_1262700	PKNOH_S110100500	PmUG01_12064500	PRCDC_1451800	PVL_120039200	PYYM_1317000	PGAL8A_00211700
PocGH01_12064700	POWCR01_120059300	PF3D7_1450200	PVP01_1256800	PBANKA_1313900	PCHAS_1317200	PcyM_1265100	PKNOH_S110102800	PmUG01_12066800	PRCDC_1449500	PVL_120041400	PYYM_1314700	PGAL8A_00209400
PocGH01_12065100	POWCR01_120059700	PF3D7_1449800	PVP01_1257200	PBANKA_1313500	PCHAS_1316800	PcyM_1265500	PKNOH_S110103200	PmUG01_12067200	PRCDC_1449100	PVL_120041800	PYYM_1314300	PGAL8A_00209000
PocGH01_12065500	POWCR01_120060100	PF3D7_1449400	PVP01_1257600	PBANKA_1313100	PCHAS_1316400	PcyM_1265900	PKNOH_S110103600	PmUG01_12067600	PRCDC_1448700	PVL_000212900	PYYM_1313900	PGAL8A_00208600
PocGH01_12065900	POWCR01_120060500	PF3D7_1449000	PVP01_1258000	PBANKA_1312700	PCHAS_1316000	PcyM_1266400	PKNOH_S110104000	PmUG01_12068000	PRCDC_1448300	PVL_000026700	PYYM_1313500	PGAL8A_00208200
PocGH01_12066100	POWCR01_120060700	PF3D7_1448800	PVP01_1258200	PBANKA_1312500	PCHAS_1315800	PcyM_1266600	PKNOH_S110104200	PmUG01_12068200	PRCDC_1448100	PVL_000026900	PYYM_1313300	PGAL8A_00208000
PocGH01_12075200	POWCR01_120010000	PF3D7_1439600	PVP01_1267400	PBANKA_1303500	PCHAS_1306700	PcyM_1276500	PKNOH_S110113600	PmUG01_12077400	PRCDC_1438900	PVL_120050800	PYYM_1304300	PGAL8A_00198800
PocGH01_12077500	POWCR01_120070700	PF3D7_1474800	PVP01_1269700	PBANKA_1301400	PCHAS_1304600	PcyM_1279200	PKNOH_S110116000	PmUG01_12079700	PRCDC_1473900	PVL_120052200	PYYM_1302100	PGAL8A_00196500
PocGH01_12077700	POWCR01_120070900	PF3D7_1475000	PVP01_1269900	PBANKA_1301200	PCHAS_1304400	PcyM_1279400	PKNOH_S110116200	PmUG01_12079900	PRCDC_1474100	PVL_120052400	PYYM_1301900	PGAL8A_00196300
PocGH01_12078000	POWCR01_120071200	PF3D7_1475300	PVP01_1270200	PBANKA_1300900	PCHAS_1304100	PcyM_1279700	PKNOH_S110116500	PmUG01_12080200	PRCDC_1474400	PVL_000042800	PYYM_1301600	PGAL8A_00196000
PocGH01_13011700	POWCR01_130008300	PF3D7_1201500	PVP01_1300800	PBANKA_0600500	PCHAS_0602400	PcyM_1301300	PKNOH_S08472900	PmUG01_13011800	PRCDC_1200900	PVL_130005200	PYYM_0602100	PGAL8A_00320300
PocGH01_13011900	POWCR01_130008500	PF3D7_1201700	PVP01_1301000	PBANKA_0600700	PCHAS_0602600	PcyM_1301500	PKNOH_S08473100	PmUG01_13012000	PRCDC_1201100	PVL_130005400	PYYM_0602300	PGAL8A_00320100
PocGH01_13012000	POWCR01_130008600	PF3D7_1201800	PVP01_1301100	PBANKA_0600800	PCHAS_0602700	PcyM_1301600	PKNOH_S08473200	PmUG01_13012100	PRCDC_1201200	PVL_130005500	PYYM_0602400	PGAL8A_00319900
PocGH01_13012400	POWCR01_130009000	PF3D7_1202200	PVP01_1301500	PBANKA_0601100	PCHAS_0603000	PcyM_1302000	PKNOH_S08473600	PmUG01_13012500	PRCDC_1201600	PVL_000061600	PYYM_0602700	PGAL8A_00319500
PocGH01_13012600	POWCR01_130009200	PF3D7_1202400	PVP01_1301700	PBANKA_0601300	PCHAS_0603200	PcyM_1302200	PKNOH_S08473800	PmUG01_13012700	PRCDC_1201800	PVL_000061800	PYYM_0603000	PGAL8A_00319300
PocGH01_13012900	POWCR01_130009500	PF3D7_1202700	PVP01_1302000	PBANKA_0601700	PCHAS_0603500	PcyM_1302500	PKNOH_S08474100	PmUG01_13013000	PRCDC_1202100	PVL_000062100	PYYM_0603300	PGAL8A_00319000
PocGH01_13013100	POWCR01_130009700	PF3D7_1202900	PVP01_1302200	PBANKA_0601900	PCHAS_0603700	PcyM_1302700	PKNOH_S08474300	PmUG01_13013200	PRCDC_1202300	PVL_000062300	PYYM_0603500	PGAL8A_00318800
PocGH01_13013400	POWCR01_130010000	PF3D7_1203200	PVP01_1302500	PBANKA_0602200	PCHAS_0604000	PcyM_1303000	PKNOH_S08474600	PmUG01_13013500	PRCDC_1202600	PVL_000135700	PYYM_0603800	PGAL8A_00318500
PocGH01_13013800	POWCR01_130010400	PF3D7_1203600	PVP01_1302900	PBANKA_0602600	PCHAS_0604400	PcyM_1303500	PKNOH_S08474900	PmUG01_13013900	PRCDC_1203000	PVL_000135300	PYYM_0604200	PGAL8A_00318100
PocGH01_13016500	POWCR01_130013100	PF3D7_1206600	PVP01_1305700	PBANKA_0605200	PCHAS_0607000	PcyM_1307000	PKNOH_S08478100	PmUG01_13016600	PRCDC_1205900	PVL_130007700	PYYM_0606900	PGAL8A_00315400
PocGH01_13018900	POWCR01_130015500	PF3D7_1209000	PVP01_1308100	PBANKA_0607500	PCHAS_0609300	PcyM_1309600	PKNOH_S08480400	PmUG01_13018900	PRCDC_1208300	PVL_000166000	PYYM_0609200	PGAL8A_00313100
PocGH01_13041500	POWCR01_130038200	PF3D7_1418300	PVP01_1330600	PBANKA_1024400	PCHAS_1025200	PcyM_1336000	PKNOH_S05383500	PmUG01_13040100	PRCDC_1417600	PVL_130022400	PYYM_1026500	PGAL8A_00289900
PocGH01_13043800	POWCR01_130040500	PF3D7_1416000	PVP01_1332900	PBANKA_1026700	PCHAS_1027500	PcyM_1338600	PKNOH_S05385900	PmUG01_13042400	PRCDC_1415300	PVL_130024200	PYYM_1028800	PGAL8A_00287600
PocGH01_13043900	POWCR01_130040600	PF3D7_1415900	PVP01_1333000	PBANKA_1026800	PCHAS_1027600	PcyM_1338700	PKNOH_S05386000	PmUG01_13042500	PRCDC_1415200	PVL_130024300	PYYM_1028900	PGAL8A_00287500
PocGH01_13044600	POWCR01_130041300	PF3D7_1415200	PVP01_1333700	PBANKA_1027500	PCHAS_1028300	PcyM_1339600	PKNOH_S05386700	PmUG01_13043200	PRCDC_1414500	PVL_130025000	PYYM_1029600	PGAL8A_00286800
PocGH01_13044800	POWCR01_130041500	PF3D7_1415000	PVP01_1333900	PBANKA_1027700	PCHAS_1028500	PcyM_1339800	PKNOH_S05386900	PmUG01_13043400	PRCDC_1414300	PVL_130025200	PYYM_1029800	PGAL8A_00286600
PocGH01_13045400	POWCR01_130042100	PF3D7_1414400	PVP01_1334500	PBANKA_1028300	PCHAS_1029100	PcyM_1340500	PKNOH_S05387500	PmUG01_13044000	PRCDC_1413700	PVL_130025800	PYYM_1030400	PGAL8A_00286000
PocGH01_13045500	POWCR01_130042200	PF3D7_1414300	PVP01_1334600	PBANKA_1028400	PCHAS_1029200	PcyM_1340600	PKNOH_S05387600	PmUG01_13044100	PRCDC_1413600	PVL_130025900	PYYM_1030500	PGAL8A_00285900
PocGH01_13045800	POWCR01_130042500	PF3D7_1414000	PVP01_1334900	PBANKA_1028700	PCHAS_1029500	PcyM_1341000	PKNOH_S05388100	PmUG01_13044400	PRCDC_1413300	PVL_130026200	PYYM_1030800	PGAL8A_00285600
PocGH01_13049000	POWCR01_130045800	PF3D7_1410800	PVP01_1338100	PBANKA_1031700	PCHAS_1032500	PcyM_1344700	PKNOH_S05391300	PmUG01_13047600	PRCDC_1410100	PVL_130028100	PYYM_1033800	PGAL8A_00282400
PocGH01_13049200	POWCR01_130046000	PF3D7_1410600	PVP01_1338300	PBANKA_1031900	PCHAS_1032700	PcyM_1344900	PKNOH_S05391500	PmUG01_13047800	PRCDC_1409900	PVL_130028300	PYYM_1034000	PGAL8A_00282200
PocGH01_13051900	POWCR01_130048800	PF3D7_1407700	PVP01_1341000	PBANKA_1034500	PCHAS_1035300	PcyM_1348300	PKNOH_S05394200	PmUG01_13050500	PRCDC_1407000	PVL_000083600	PYYM_1036600	PGAL8A_00279600
PocGH01_13055200	POWCR01_130052100	PF3D7_1404400	PVP01_1344400	PBANKA_1037700	PCHAS_1038500	PcyM_1351700	PKNOH_S05397600	PmUG01_13053900	PRCDC_1403700	PVL_130032300	PYYM_1039800	PGAL8A_00276200
PocGH01_13055500	POWCR01_130052400	PF3D7_1404100	PVP01_1344700	PBANKA_1038000	PCHAS_1038800	PcyM_1352000	PKNOH_S05397900	PmUG01_13054200	PRCDC_1403400	PVL_130032600	PYYM_1040100	PGAL8A_00275900
PocGH01_13057400	POWCR01_130054300	PF3D7_1402200	PVP01_1346600	PBANKA_1039700	PCHAS_1040500	PcyM_1353900	PKNOH_S05399700	PmUG01_13056100	PRCDC_1401500	PVL_130033800	PYYM_1041800	PGAL8A_00274000
PocGH01_13057700	POWCR01_130054600	PF3D7_1401900	PVP01_1346900	PBANKA_1040000	PCHAS_1040800	PcyM_1354200	PKNOH_S05400000	PmUG01_13056400	PRCDC_1401200	PVL_130034100	PYYM_1042100	PGAL8A_00273700
PocGH01_13057800	POWCR01_130054700	PF3D7_1401800	PVP01_1347000	PBANKA_1040100	PCHAS_1040900	PcyM_1354300	PKNOH_S05400100	PmUG01_13056500	PRCDC_1401100	PVL_130034200	PYYM_1042200	PGAL8A_00273600
PocGH01_14010800	POWCR01_140005500	PF3D7_1302800	PVP01_1403700	PBANKA_1401300	PCHAS_1403200	PcyM_1404200	PKNOH_S140220100	PmUG01_14019400	PRCDC_1301800	PVL_140008000	PYYM_1404900	PGAL8A_00498800
PocGH01_14011000	POWCR01_140005700	PF3D7_1303000	PVP01_1403900	PBANKA_1401500	PCHAS_1403400	PcyM_1404500	PKNOH_S140220300	PmUG01_14019600	PRCDC_1302000	PVL_140008200	PYYM_1405100	PGAL8A_00499000
PocGH01_14011100	POWCR01_140005800	PF3D7_1303100	PVP01_1404000	PBANKA_1401600	PCHAS_1403500	PcyM_1404600	PKNOH_S140220400	PmUG01_14019700	PRCDC_1302100	PVL_140008300	PYYM_1405200	PGAL8A_00499100
PocGH01_14011200	POWCR01_140005900	PF3D7_1303200	PVP01_1404100	PBANKA_1401700	PCHAS_1403600	PcyM_1404700	PKNOH_S140220500	PmUG01_14019800	PRCDC_1302200	PVL_140008400	PYYM_1405300	PGAL8A_00499200
PocGH01_14011600	POWCR01_140006300	PF3D7_1303600	PVP01_1404500	PBANKA_1402100	PCHAS_1404000	PcyM_1405100	PKNOH_S140220900	PmUG01_14020200	PRCDC_1302600	PVL_140008800	PYYM_1405700	PGAL8A_00499600
PocGH01_14011900	POWCR01_140006600	PF3D7_1303900	PVP01_1404800	PBANKA_1402400	PCHAS_1404300	PcyM_1405400	PKNOH_S140221200	PmUG01_14020500	PRCDC_1302900	PVL_140009100	PYYM_1406000	PGAL8A_00499900
PocGH01_14012300	POWCR01_140007000	PF3D7_1304300	PVP01_1405200	PBANKA_1402800	PCHAS_1404700	PcyM_1405800	PKNOH_S140221600	PmUG01_14020900	PRCDC_1303300	PVL_140009500	PYYM_1406400	PGAL8A_00500300
PocGH01_14012700	POWCR01_140007400	PF3D7_1304700	PVP01_1405600	PBANKA_1403200	PCHAS_1405100	PcyM_1406200	PKNOH_S140222000	PmUG01_14021300	PRCDC_1303700	PVL_140009900	PYYM_1406800	PGAL8A_00500700
PocGH01_14013000	POWCR01_140007700	PF3D7_1304900	PVP01_1405800	PBANKA_1403400	PCHAS_1405300	PcyM_1406400	PKNOH_S140222200	PmUG01_14021600	PRCDC_1303900	PVL_140010100	PYYM_1407000	PGAL8A_00501000
PocGH01_14015100	POWCR01_140009800	PF3D7_1307000	PVP01_1407900	PBANKA_1405500	PCHAS_1407400	PcyM_1408500	PKNOH_S140224400	PmUG01_14023700	PRCDC_1306000	PVL_140011100	PYYM_1409100	PGAL8A_00503100
PocGH01_14015400	POWCR01_140010100	PF3D7_1307300	PVP01_1408200	PBANKA_1405800	PCHAS_1407700	PcyM_1408800	PKNOH_S140224700	PmUG01_14024000	PRCDC_1306300	PVL_140011400	PYYM_1409400	PGAL8A_00503400
PocGH01_14015500	POWCR01_140010200	PF3D7_1307400	PVP01_1408300	PBANKA_1405900	PCHAS_1407800	PcyM_1408900	PKNOH_S140224800	PmUG01_14024100	PRCDC_1306400	PVL_140011500	PYYM_1409500	PGAL8A_00503500
PocGH01_14015700	POWCR01_140010400	PF3D7_1307600	PVP01_1408500	PBANKA_1406100	PCHAS_1408000	PcyM_1409100	PKNOH_S140225000	PmUG01_14024300	PRCDC_1306600	PVL_140011700	PYYM_1409700	PGAL8A_00503700
PocGH01_14016200	POWCR01_140010900	PF3D7_1308100	PVP01_1409100	PBANKA_1406600	PCHAS_1408500	PcyM_1409700	PKNOH_S140225600	PmUG01_14024800	PRCDC_1307100	PVL_140012300	PYYM_1410200	PGAL8A_00504200
PocGH01_14017200	POWCR01_140011900	PF3D7_1309100	PVP01_1410100	PBANKA_1407600	PCHAS_1409500	PcyM_1410700	PKNOH_S140226600	PmUG01_14025800	PRCDC_1308100	PVL_140013300	PYYM_1411200	PGAL8A_00505200
PocGH01_14017700	POWCR01_140012400	PF3D7_1309600	PVP01_1410600	PBANKA_1408100	PCHAS_1410000	PcyM_1411200	PKNOH_S140227100	PmUG01_14026300	PRCDC_1308600	PVL_140013800	PYYM_1411700	PGAL8A_00505700
PocGH01_14017900	POWCR01_140012600	PF3D7_1309800	PVP01_1410800	PBANKA_1408300	PCHAS_1410200	PcyM_1411400	PKNOH_S140227300	PmUG01_14026500	PRCDC_1308800	PVL_140014000	PYYM_1411900	PGAL8A_00505900
PocGH01_14018000	POWCR01_140012700	PF3D7_1309900	PVP01_1410900	PBANKA_1408400	PCHAS_1410300	PcyM_1411500	PKNOH_S140227400	PmUG01_14026600	PRCDC_1308900	PVL_140014100	PYYM_1412000	PGAL8A_00506000
PocGH01_14018700	POWCR01_140013400	PF3D7_1310600	PVP01_1411600	PBANKA_1409100	PCHAS_1411000	PcyM_1412200	PKNOH_S140228200	PmUG01_14027300	PRCDC_1309600	PVL_140014800	PYYM_1412700	PGAL8A_00506800
PocGH01_14018800	POWCR01_140013500	PF3D7_1310700	PVP01_1411700	PBANKA_1409200	PCHAS_1411100	PcyM_1412300	PKNOH_S140228300	PmUG01_14027400	PRCDC_1309700	PVL_140014900	PYYM_1412800	PGAL8A_00506900
PocGH01_14020800	POWCR01_140015300	PF3D7_1312600	PVP01_1413600	PBANKA_1411100	PCHAS_1413000	PcyM_1414400	PKNOH_S140231100	PmUG01_14029400	PRCDC_1311600	PVL_140016900	PYYM_1414700	PGAL8A_00508900
PocGH01_14021100	POWCR01_140015600	PF3D7_1313000	PVP01_1413900	PBANKA_1411400	PCHAS_1413300	PcyM_1414700	PKNOH_S140231400	PmUG01_14029700	PRCDC_1312000	PVL_000121000	PYYM_1415000	PGAL8A_00509300
PocGH01_14028600	POWCR01_140023000	PF3D7_1320600	PVP01_1421400	PBANKA_1418900	PCHAS_1420700	PcyM_1422400	PKNOH_S140239000	PmUG01_14037300	PRCDC_1319600	PVL_140023700	PYYM_1422400	PGAL8A_00516900
PocGH01_14029400	POWCR01_140023700	PF3D7_1321400	PVP01_1422200	PBANKA_1419700	PCHAS_1421500	PcyM_1423200	PKNOH_S140239800	PmUG01_14038100	PRCDC_1320400	PVL_140024600	PYYM_1423200	PGAL8A_00517700
PocGH01_14030100	POWCR01_140024400	PF3D7_0713800	PVP01_1422900	PBANKA_1420400	PCHAS_1422200	PcyM_1423900	PKNOH_S140240500	PmUG01_14038800	PRCDC_0711100	PVL_140025000	PYYM_1423900	PGAL8A_00518400
PocGH01_14030300	POWCR01_000089700	PF3D7_0714000	PVP01_1423100	PBANKA_1420600	PCHAS_1422400	PcyM_1424200	PKNOH_S140240700	PmUG01_14039000	PRCDC_0711300	PVL_140025200	PYYM_1424100	PGAL8A_00518600
PocGH01_14030400	POWCR01_140024600	PF3D7_0714100	PVP01_1423200	PBANKA_1420700	PCHAS_1422500	PcyM_1424300	PKNOH_S140240800	PmUG01_14039100	PRCDC_0711400	PVL_140025300	PYYM_1424200	PGAL8A_00518800
PocGH01_14030700	POWCR01_140024900	PF3D7_0714400	PVP01_1423500	PBANKA_1421000	PCHAS_1422800	PcyM_1424600	PKNOH_S140241100	PmUG01_14039400	PRCDC_0711700	PVL_140025600	PYYM_1424500	PGAL8A_00519100
PocGH01_14030800	POWCR01_140025000	PF3D7_0714500	PVP01_1423600	PBANKA_1421100	PCHAS_1422900	PcyM_1424700	PKNOH_S140241200	PmUG01_14039500	PRCDC_0711800	PVL_140025700	PYYM_1424600	PGAL8A_00519200
PocGH01_14031600	POWCR01_140025700	PF3D7_0715300	PVP01_1424400	PBANKA_1421600	PCHAS_1423400	PcyM_1425500	PKNOH_S140242100	PmUG01_14040300	PRCDC_0712600	PVL_140026500	PYYM_1425400	PGAL8A_00520000
PocGH01_14031800	POWCR01_140025900	PF3D7_0715500	PVP01_1424600	PBANKA_1421800	PCHAS_1423600	PcyM_1425700	PKNOH_S140242300	PmUG01_14040500	PRCDC_0712800	PVL_140026700	PYYM_1425600	PGAL8A_00520200
PocGH01_14032000	POWCR01_140026100	PF3D7_0715700	PVP01_1424800	PBANKA_1422000	PCHAS_1423800	PcyM_1425900	PKNOH_S140242500	PmUG01_14040700	PRCDC_0713000	PVL_140026900	PYYM_1425800	PGAL8A_00520400
PocGH01_14032200	POWCR01_140026300	PF3D7_0715900	PVP01_1425000	PBANKA_1422200	PCHAS_1424000	PcyM_1426100	PKNOH_S140242700	PmUG01_14040900	PRCDC_0713200	PVL_140027100	PYYM_1426000	PGAL8A_00520600
PocGH01_14033300	POWCR01_140027700	PF3D7_0814200	PVP01_1426100	PBANKA_1423300	PCHAS_1425100	PcyM_1427300	PKNOH_S140243900	PmUG01_14042000	PRCDC_0813600	PVL_140028200	PYYM_1427100	PGAL8A_00521800
PocGH01_14033400	POWCR01_140027800	PF3D7_0814100	PVP01_1426200	PBANKA_1423400	PCHAS_1425200	PcyM_1427400	PKNOH_S140244000	PmUG01_14042100	PRCDC_0813500	PVL_000150300	PYYM_1427200	PGAL8A_00521900
PocGH01_14033600	POWCR01_140028000	PF3D7_0813900	PVP01_1426400	PBANKA_1423600	PCHAS_1425400	PcyM_1427600	PKNOH_S140244200	PmUG01_14042300	PRCDC_0813300	PVL_000150100	PYYM_1427400	PGAL8A_00522100
PocGH01_14037500	POWCR01_140031900	PF3D7_0810100	PVP01_1430200	PBANKA_1427400	PCHAS_1429200	PcyM_1431600	PKNOH_S140248400	PmUG01_14046200	PRCDC_0809400	PVL_140029500	PYYM_1431200	PGAL8A_00526000
PocGH01_14038100	POWCR01_140032400	PF3D7_0809500	PVP01_1430800	PBANKA_1427900	PCHAS_1429700	PcyM_1432200	PKNOH_S140249100	PmUG01_14046800	PRCDC_0808800	PVL_140030100	PYYM_1431700	PGAL8A_00526600
PocGH01_14039300	POWCR01_140033600	PF3D7_1213200	PVP01_1432000	PBANKA_1429000	PCHAS_1430900	PcyM_1433500	PKNOH_S140250500	PmUG01_14048000	PRCDC_1212500	PVL_140030900	PYYM_1432900	PGAL8A_00527800
PocGH01_14042600	POWCR01_140036900	PF3D7_1216500	PVP01_1435300	PBANKA_1432200	PCHAS_1434200	PcyM_1436800	PKNOH_S140254100	PmUG01_14051300	PRCDC_1215800	PVL_140034300	PYYM_1436200	PGAL8A_00531100
PocGH01_14043100	POWCR01_140037500	PF3D7_1217000	PVP01_1435800	PBANKA_1432600	PCHAS_1434600	PcyM_1437300	PKNOH_S140254700	PmUG01_14051800	PRCDC_1216300	PVL_140034800	PYYM_1436700	PGAL8A_00531600
PocGH01_14043600	POWCR01_140038000	PF3D7_1217500	PVP01_1436300	PBANKA_1433100	PCHAS_1435100	PcyM_1437800	PKNOH_S140255200	PmUG01_14052300	PRCDC_1216800	PVL_140035300	PYYM_1437200	PGAL8A_00532100
PocGH01_14046200	POWCR01_140040400	PF3D7_1220400	PVP01_1438800	PBANKA_1435600	PCHAS_1437600	PcyM_1440500	PKNOH_S140257700	PmUG01_14054800	PRCDC_1219700	PVL_140037800	PYYM_1439700	PGAL8A_00534600
PocGH01_14046300	POWCR01_140040500	PF3D7_1220500	PVP01_1438900	PBANKA_1435700	PCHAS_1437700	PcyM_1440600	PKNOH_S140257800	PmUG01_14054900	PRCDC_1219800	PVL_140037900	PYYM_1439800	PGAL8A_00534700
PocGH01_14046600	POWCR01_140040800	PF3D7_1220900	PVP01_1439200	PBANKA_1436100	PCHAS_1438100	PcyM_1440900	PKNOH_S140258100	PmUG01_14055200	PRCDC_1220200	PVL_140038200	PYYM_1440200	PGAL8A_00535000
PocGH01_14046800	POWCR01_140041000	PF3D7_1221100	PVP01_1439400	PBANKA_1436300	PCHAS_1438300	PcyM_1441100	PKNOH_S140258300	PmUG01_14055400	PRCDC_1220400	PVL_140038400	PYYM_1440400	PGAL8A_00535200
PocGH01_14052600	POWCR01_140046900	PF3D7_1226900	PVP01_1445100	PBANKA_1441700	PCHAS_1443700	PcyM_1447900	PKNOH_S140264400	PmUG01_14061200	PRCDC_1226200	PVL_000023500	PYYM_1445800	PGAL8A_00128000
PocGH01_14056900	POWCR01_140051300	PF3D7_1231200	PVP01_1449400	PBANKA_1445900	PCHAS_1448100	PcyM_1453700	PKNOH_S140268700	PmUG01_14065500	PRCDC_1230500	PVL_140044100	PYYM_1450000	PGAL8A_00452900
PocGH01_14057200	POWCR01_140051600	PF3D7_1231500	PVP01_1449700	PBANKA_1446200	PCHAS_1448400	PcyM_1454100	PKNOH_S140269000	PmUG01_14065800	PRCDC_1230800	PVL_140044400	PYYM_1450300	PGAL8A_00453200
PocGH01_14057400	POWCR01_140051800	PF3D7_1231700	PVP01_1449900	PBANKA_1446400	PCHAS_1448600	PcyM_1454300	PKNOH_S140269200	PmUG01_14066000	PRCDC_1231000	PVL_140044600	PYYM_1450500	PGAL8A_00453400
PocGH01_14064200	POWCR01_140058500	PF3D7_1238600	PVP01_1456700	PBANKA_1453100	PCHAS_1455400	PcyM_1462800	PKNOH_S140276900	PmUG01_14072800	PRCDC_1237800	PVL_140046900	PYYM_1457100	PGAL8A_00460300
Supplementary table 5 - Orthologous proteins used to build the phylogenetic tree.
